# Supplementary material for: ﻿The subfamily Attageninae (Coleoptera, Dermestidae) from Saudi Arabia
Source: Zookeys. 2025 Jun 25;1243:107–30. doi: 10.3897/zookeys.1243.146325 (PMC12238960; doi:10.3897/zookeys.1243.146325)
Supplement: XML Treatment for Attagenus beali [file zookeys.1243.146325-treatment5.xml]

<!DOCTYPE tp:taxon-treatment
  PUBLIC "-//TaxonX//DTD Taxonomic Treatment Publishing DTD v0 20100105//EN" "tax-treatment-NSO.dtd">
<tp:taxon-treatment xmlns:tp="http://www.plazi.org/taxpub"><tp:treatment-meta><kwd-group><label>Taxon classification</label><kwd>
                <named-content content-type="kingdom">Animalia</named-content>
              </kwd><kwd>
                <named-content content-type="order">Coleoptera</named-content>
              </kwd><kwd>
                <named-content content-type="family">Dermestidae</named-content>
              </kwd></kwd-group><mixed-citation publication-type="journal"><person-group><name><surname>Háva</surname><given-names>Jiří</given-names></name><name><surname>Abdel-Dayem</surname><given-names>Mahmoud S.</given-names></name><name><surname>Aldhafer</surname><given-names>Hathal M.</given-names></name></person-group><article-title>﻿The subfamily <tp:taxon-name><tp:taxon-name-part taxon-name-part-type="subfamily">Attageninae</tp:taxon-name-part></tp:taxon-name> (<tp:taxon-name><tp:taxon-name-part taxon-name-part-type="order">Coleoptera</tp:taxon-name-part></tp:taxon-name>, <tp:taxon-name><tp:taxon-name-part taxon-name-part-type="family">Dermestidae</tp:taxon-name-part></tp:taxon-name>) from Saudi Arabia</article-title><source>Zookeys</source><day>25</day><month>06</month><year>2025</year><volume>1243</volume><fpage>107</fpage><lpage>130</lpage><pub-id pub-id-type="doi">10.3897/zookeys.1243.146325</pub-id></mixed-citation></tp:treatment-meta><tp:nomenclature><label>﻿</label><tp:taxon-name>
              <object-id xmlns:xlink="http://www.w3.org/1999/xlink" content-type="arpha" xlink:type="simple">E2056CFE-CBB0-5698-9B14-2DC76D59DD5E</object-id>
              <tp:taxon-name-part taxon-name-part-type="genus" reg="Attagenus">Attagenus</tp:taxon-name-part>
              <tp:taxon-name-part taxon-name-part-type="species" reg="beali">beali</tp:taxon-name-part>
            </tp:taxon-name><tp:taxon-authority>Zhantiev, 2005</tp:taxon-authority><xref ref-type="fig" rid="F2">Fig. 2C</xref></tp:nomenclature><tp:treatment-sec sec-type="Previous records" id="SECID0EI2BG"><title>Previous records.</title><p>Al Hufuf (<xref ref-type="bibr" rid="B41">Zhantiev 2005</xref>) and Udhailiyah Camp (<xref ref-type="bibr" rid="B15">Háva 2011</xref>) in the Eastern Province.</p></tp:treatment-sec><tp:treatment-sec sec-type="material" id="SECID0EW2BG"><title>Material examined.</title><p>Saudi Arabia • 9 ex; Riyadh Province, Al Aflag, Al Naifiah, Farshet Sheaal, <named-content xmlns:xlink="http://www.w3.org/1999/xlink" content-type="dwc:verbatimCoordinates" xlink:type="simple"><named-content content-type="geo-json" specific-use="{&#34;type&#34;:&#34;Point&#34;,&#34;coordinates&#34;:[46.592490,22.409620]}" id="NCID0E62BG" xlink:type="simple">22.40962°N, 46.59249°E</named-content></named-content>; Alt. 601 m; 12.iv.2015; Abdeldayem M. et.al. leg.; <abbrev xmlns:xlink="http://www.w3.org/1999/xlink" xlink:title="light traps" id="ABBRID0EE3BG" xlink:type="simple">LT</abbrev>; J. Háva det.; <abbrev xmlns:xlink="http://www.w3.org/1999/xlink" xlink:title="King Saud University Museum of Arthropods" id="ABBRID0EI3BG" xlink:type="simple">KSMA</abbrev> • 1 ex; ibidem; <named-content xmlns:xlink="http://www.w3.org/1999/xlink" content-type="dwc:verbatimCoordinates" xlink:type="simple"><named-content content-type="geo-json" specific-use="{&#34;type&#34;:&#34;Point&#34;,&#34;coordinates&#34;:[46.592450,22.402680]}" id="NCID0EP3BG" xlink:type="simple">22.40268°N, 46.59245°E</named-content></named-content>; Alt. 588 m; 13.iv.2015; Abdeldayem M. et.al. leg.; <abbrev xmlns:xlink="http://www.w3.org/1999/xlink" xlink:title="pitfall traps" id="ABBRID0EU3BG" xlink:type="simple">PT</abbrev>; J. Háva det.; <abbrev xmlns:xlink="http://www.w3.org/1999/xlink" xlink:title="King Saud University Museum of Arthropods" id="ABBRID0EY3BG" xlink:type="simple">KSMA</abbrev> • 1 ex; ibidem; <named-content xmlns:xlink="http://www.w3.org/1999/xlink" content-type="dwc:verbatimCoordinates" xlink:type="simple"><named-content content-type="geo-json" specific-use="{&#34;type&#34;:&#34;Point&#34;,&#34;coordinates&#34;:[46.558812,22.415580]}" id="NCID0E63BG" xlink:type="simple">22.41558°N, 46.558812°E</named-content></named-content>; Alt. 599 m; 13.iv.2015; Abdeldayem M. et.al. leg.; <abbrev xmlns:xlink="http://www.w3.org/1999/xlink" xlink:title="pitfall traps" id="ABBRID0EE4BG" xlink:type="simple">PT</abbrev>; J. Háva det.; <abbrev xmlns:xlink="http://www.w3.org/1999/xlink" xlink:title="King Saud University Museum of Arthropods" id="ABBRID0EI4BG" xlink:type="simple">KSMA</abbrev> • 1 ex; ibidem; <named-content xmlns:xlink="http://www.w3.org/1999/xlink" content-type="dwc:verbatimCoordinates" xlink:type="simple"><named-content content-type="geo-json" specific-use="{&#34;type&#34;:&#34;Point&#34;,&#34;coordinates&#34;:[46.585000,22.432000]}" id="NCID0EP4BG" xlink:type="simple">22.43200°N, 46.58500°E</named-content></named-content>; Alt. 597 m; 13.iv.2015; Al Dhafer H., Abdeldayem M., El Torkey A. El Gharbawy A., &amp; Soliman A. leg.; <abbrev xmlns:xlink="http://www.w3.org/1999/xlink" xlink:title="pitfall traps" id="ABBRID0EG5BG" xlink:type="simple">PT</abbrev>; <abbrev xmlns:xlink="http://www.w3.org/1999/xlink" xlink:title="King Saud University Museum of Arthropods" id="ABBRID0EK5BG" xlink:type="simple">KSMA</abbrev> • 4 ex; Riyadh Province, Az Zulfi, Rawdat Al Sabalh, <named-content xmlns:xlink="http://www.w3.org/1999/xlink" content-type="dwc:verbatimCoordinates" xlink:type="simple"><named-content content-type="geo-json" specific-use="{&#34;type&#34;:&#34;Point&#34;,&#34;coordinates&#34;:[44.980017,26.363200]}" id="NCID0ER5BG" xlink:type="simple">26°21.792'N, 44°58.801'E</named-content></named-content>; Alt. 666 m; 19.v.2015; M.S. Abdel-Dayem et al., leg.; <abbrev xmlns:xlink="http://www.w3.org/1999/xlink" xlink:title="light traps" id="ABBRID0EW5BG" xlink:type="simple">LT</abbrev>; <abbrev xmlns:xlink="http://www.w3.org/1999/xlink" xlink:title="King Saud University Museum of Arthropods" id="ABBRID0E15BG" xlink:type="simple">KSMA</abbrev> • 3 ex; ibidem; J. Háva det.; <abbrev xmlns:xlink="http://www.w3.org/1999/xlink" xlink:title="Jiří Háva, Private Entomological Laboratory and Collection, Únětice u Prahy" id="ABBRID0E55BG" xlink:type="simple">JHAC</abbrev> • 1 ex; ibidem; <named-content xmlns:xlink="http://www.w3.org/1999/xlink" content-type="dwc:verbatimCoordinates" xlink:type="simple"><named-content content-type="geo-json" specific-use="{&#34;type&#34;:&#34;Point&#34;,&#34;coordinates&#34;:[44.970683,26.373817]}" id="NCID0EF6BG" xlink:type="simple">26°22.429'N 44°58.241'E</named-content></named-content>; Alt. 670 m; 20.v.2015; M.S. Abdel-Dayem et al., leg.; <abbrev xmlns:xlink="http://www.w3.org/1999/xlink" xlink:title="pitfall traps" id="ABBRID0EK6BG" xlink:type="simple">PT</abbrev>; J. Háva det.; <abbrev xmlns:xlink="http://www.w3.org/1999/xlink" xlink:title="King Saud University Museum of Arthropods" id="ABBRID0EO6BG" xlink:type="simple">KSMA</abbrev> • 2 ex; ibidem; <named-content xmlns:xlink="http://www.w3.org/1999/xlink" content-type="dwc:verbatimCoordinates" xlink:type="simple"><named-content content-type="geo-json" specific-use="{&#34;type&#34;:&#34;Point&#34;,&#34;coordinates&#34;:[44.983317,26.353800]}" id="NCID0EV6BG" xlink:type="simple">26°21.228'N, 44°58.999'E</named-content></named-content>; Alt. 678 m; 26.viii.2015; Al Dhafer H., Fadl H., Abdeldayem M., El Gharbawy A., El Torkey A. &amp; Soliman A. leg.; <abbrev xmlns:xlink="http://www.w3.org/1999/xlink" xlink:title="light traps" id="ABBRID0ENAAI" xlink:type="simple">LT</abbrev>; J. Háva det.; <abbrev xmlns:xlink="http://www.w3.org/1999/xlink" xlink:title="King Saud University Museum of Arthropods" id="ABBRID0ERAAI" xlink:type="simple">KSMA</abbrev> • 3 ex; ibidem; 25.x.2015; Al Dhafer H., Fadl H., Abdeldayem M., El Gharbawy A., El Torkey A. &amp; Soliman A. leg.; <abbrev xmlns:xlink="http://www.w3.org/1999/xlink" xlink:title="light traps" id="ABBRID0EHBAI" xlink:type="simple">LT</abbrev>; J. Háva det.; <abbrev xmlns:xlink="http://www.w3.org/1999/xlink" xlink:title="King Saud University Museum of Arthropods" id="ABBRID0ELBAI" xlink:type="simple">KSMA</abbrev> • 1 ♀; Riyadh Province, Wadi ad-Dawasir, Uruq Bani Ma´arid, Site A, W. Merakha, <named-content xmlns:xlink="http://www.w3.org/1999/xlink" content-type="dwc:verbatimCoordinates" xlink:type="simple"><named-content content-type="geo-json" specific-use="{&#34;type&#34;:&#34;Point&#34;,&#34;coordinates&#34;:[45.197778,19.745000]}" id="NCID0ESBAI" xlink:type="simple">19°44'42"N, 45°11'52"E</named-content></named-content>; Alt. 825 m; 6.iv.2021; Al Dhafer H., Soliman A. &amp; Rassol I. leg.; <abbrev xmlns:xlink="http://www.w3.org/1999/xlink" xlink:title="light traps" id="ABBRID0E4BAI" xlink:type="simple">LT</abbrev>; J. Háva det.; <abbrev xmlns:xlink="http://www.w3.org/1999/xlink" xlink:title="King Saud University Museum of Arthropods" id="ABBRID0EBCAI" xlink:type="simple">KSMA</abbrev>.</p></tp:treatment-sec><tp:treatment-sec sec-type="remarks" id="SECID0EFCAI"><title>Remarks.</title><p>The species was first described from Saudi Arabia by Zhantiev in 2005, with subsequent records published by <xref ref-type="bibr" rid="B15">Háva (2011)</xref>. This report provides additional locality records for the species.</p></tp:treatment-sec><tp:treatment-sec sec-type="distribution" id="SECID0EPCAI"><title>Distribution.</title><p>This species is recorded at altitudes from 153 to 825 m a.s.l. It is found in the central region (Riyadh Province) and the eastern region (Eastern Province) of Saudi Arabia (Fig. <xref ref-type="fig" rid="F4">4</xref>). Globally, its distribution is confined to the Arabian Peninsula, with confirmed occurrences in Oman, Saudi Arabia, the United Arab Emirates, and Yemen.</p></tp:treatment-sec><tp:treatment-sec><!--Section generated to contain objects referenced in tp:taxon-treatment.--><fig id="F2" position="float" orientation="portrait"><object-id xmlns:xlink="http://www.w3.org/1999/xlink" content-type="doi" xlink:type="simple">10.3897/zookeys.1243.146325.figure2</object-id><object-id xmlns:xlink="http://www.w3.org/1999/xlink" content-type="arpha" xlink:type="simple">2E1302C6-9003-5CA5-B6EA-FF596EE3ACD0</object-id><label>Figure 2.</label><caption><p>Dorsal habitus of <italic><tp:taxon-name><tp:taxon-name-part taxon-name-part-type="genus" reg="Attagenus">Attagenus</tp:taxon-name-part></tp:taxon-name></italic> species <bold>A</bold><italic><tp:taxon-name><tp:taxon-name-part taxon-name-part-type="genus" reg="Attagenus">A.</tp:taxon-name-part><tp:taxon-name-part taxon-name-part-type="species" reg="aristidis">aristidis</tp:taxon-name-part></tp:taxon-name></italic> (Pic, 1894) <bold>B</bold><italic><tp:taxon-name><tp:taxon-name-part taxon-name-part-type="genus" reg="Attagenus">A.</tp:taxon-name-part><tp:taxon-name-part taxon-name-part-type="species" reg="barbieri">barbieri</tp:taxon-name-part></tp:taxon-name></italic> Pic, 1942 <bold>C</bold><italic><tp:taxon-name><tp:taxon-name-part taxon-name-part-type="genus" reg="Attagenus">A.</tp:taxon-name-part><tp:taxon-name-part taxon-name-part-type="species" reg="beali">beali</tp:taxon-name-part></tp:taxon-name></italic> Zhantiev, 2005 <bold>D</bold><italic><tp:taxon-name><tp:taxon-name-part taxon-name-part-type="genus" reg="Attagenus">A.</tp:taxon-name-part><tp:taxon-name-part taxon-name-part-type="species" reg="chakouri">chakouri</tp:taxon-name-part></tp:taxon-name></italic> Pic, 1907 male <bold>E</bold><italic>A. <tp:taxon-name><tp:taxon-name-part taxon-name-part-type="genus" reg="Attagenus">A.</tp:taxon-name-part><tp:taxon-name-part taxon-name-part-type="species" reg="chakouri">chakouri</tp:taxon-name-part></tp:taxon-name></italic> Pic, 1907 female <bold>F</bold><italic><tp:taxon-name><tp:taxon-name-part taxon-name-part-type="genus" reg="Attagenus">A.</tp:taxon-name-part><tp:taxon-name-part taxon-name-part-type="species" reg="cyphonoides">cyphonoides</tp:taxon-name-part></tp:taxon-name></italic> Reitter, 1881 female <bold>G, H</bold><italic><tp:taxon-name><tp:taxon-name-part taxon-name-part-type="genus" reg="Attagenus">A.</tp:taxon-name-part><tp:taxon-name-part taxon-name-part-type="species" reg="fasciatus">fasciatus</tp:taxon-name-part></tp:taxon-name></italic> (Thunberg, 1795) <bold>I</bold><italic><tp:taxon-name><tp:taxon-name-part taxon-name-part-type="genus" reg="Attagenus">A.</tp:taxon-name-part><tp:taxon-name-part taxon-name-part-type="species" reg="jakli">jakli</tp:taxon-name-part></tp:taxon-name></italic> Háva, 2021.</p></caption><graphic xmlns:xlink="http://www.w3.org/1999/xlink" xlink:href="zookeys-1243-107_article-146325__-g002.jpg" position="float" orientation="portrait" xlink:type="simple" id="oo_1360899.jpg"><uri content-type="original_file" xlink:type="simple">https://binary.pensoft.net/fig/1360899</uri></graphic></fig><fig id="F4" position="float" orientation="portrait"><object-id xmlns:xlink="http://www.w3.org/1999/xlink" content-type="doi" xlink:type="simple">10.3897/zookeys.1243.146325.figure4</object-id><object-id xmlns:xlink="http://www.w3.org/1999/xlink" content-type="arpha" xlink:type="simple">71081A16-E05B-5A26-A275-8778D2BC335A</object-id><label>Figure 4.</label><caption><p>Distribution map of the <italic><tp:taxon-name><tp:taxon-name-part taxon-name-part-type="genus" reg="Attagenus">Attagenus</tp:taxon-name-part></tp:taxon-name></italic> species in Saudi Arabia: <italic><tp:taxon-name><tp:taxon-name-part taxon-name-part-type="genus" reg="Attagenus">A.</tp:taxon-name-part><tp:taxon-name-part taxon-name-part-type="species" reg="apicalis">apicalis</tp:taxon-name-part></tp:taxon-name></italic>, <italic><tp:taxon-name><tp:taxon-name-part taxon-name-part-type="genus" reg="Attagenus">A.</tp:taxon-name-part><tp:taxon-name-part taxon-name-part-type="species" reg="aristidis">aristidis</tp:taxon-name-part></tp:taxon-name></italic>, <italic><tp:taxon-name><tp:taxon-name-part taxon-name-part-type="genus" reg="Attagenus">A.</tp:taxon-name-part><tp:taxon-name-part taxon-name-part-type="species" reg="barbieri">barbieri</tp:taxon-name-part></tp:taxon-name></italic>, and <italic><tp:taxon-name><tp:taxon-name-part taxon-name-part-type="genus" reg="Attagenus">A.</tp:taxon-name-part><tp:taxon-name-part taxon-name-part-type="species" reg="beali">beali</tp:taxon-name-part></tp:taxon-name></italic>.</p></caption><graphic xmlns:xlink="http://www.w3.org/1999/xlink" xlink:href="zookeys-1243-107_article-146325__-g004.jpg" position="float" orientation="portrait" xlink:type="simple" id="oo_1360901.jpg"><uri content-type="original_file" xlink:type="simple">https://binary.pensoft.net/fig/1360901</uri></graphic></fig></tp:treatment-sec><ref-list><ref id="B41"><mixed-citation xmlns:xlink="http://www.w3.org/1999/xlink" xlink:type="simple"><person-group><name name-style="western"><surname>Zhantiev</surname><given-names>RD</given-names></name></person-group> (<year>2005</year>) <article-title>New and little-known species of the genus <italic><tp:taxon-name><tp:taxon-name-part taxon-name-part-type="genus">Attagenus</tp:taxon-name-part></tp:taxon-name></italic> (<tp:taxon-name><tp:taxon-name-part taxon-name-part-type="order">Coleoptera</tp:taxon-name-part></tp:taxon-name>, <tp:taxon-name><tp:taxon-name-part taxon-name-part-type="family">Dermestidae</tp:taxon-name-part></tp:taxon-name>).</article-title><source>Зоологический журнал</source><volume>84</volume>: <fpage>1147</fpage>–<lpage>1152</lpage>. [Novye i maloizuchennye vidy zhukov-kozheedov roda <italic><tp:taxon-name><tp:taxon-name-part taxon-name-part-type="genus">Attagenus</tp:taxon-name-part></tp:taxon-name></italic> (<tp:taxon-name><tp:taxon-name-part taxon-name-part-type="order">Coleoptera</tp:taxon-name-part></tp:taxon-name>, <tp:taxon-name><tp:taxon-name-part taxon-name-part-type="family">Dermestidae</tp:taxon-name-part></tp:taxon-name>)] [in Russian, English summary]</mixed-citation></ref><ref id="B15"><mixed-citation xmlns:xlink="http://www.w3.org/1999/xlink" xlink:type="simple"><person-group><name name-style="western"><surname>Háva</surname><given-names>J</given-names></name></person-group> (<year>2011</year>) <article-title>Contribution to the <tp:taxon-name><tp:taxon-name-part taxon-name-part-type="family">Dermestidae</tp:taxon-name-part></tp:taxon-name> (<tp:taxon-name><tp:taxon-name-part taxon-name-part-type="order">Coleoptera</tp:taxon-name-part></tp:taxon-name>) from the Arabian peninsula - 1.</article-title><source>Latvijas Entomologs</source><volume>50</volume>: <fpage>5</fpage>–<lpage>8</lpage>. [Latvian Entomologist]</mixed-citation></ref></ref-list></tp:taxon-treatment>
