# Supplementary material for: ﻿The subfamily Attageninae (Coleoptera, Dermestidae) from Saudi Arabia
Source: Zookeys. 2025 Jun 25;1243:107–30. doi: 10.3897/zookeys.1243.146325 (PMC12238960; doi:10.3897/zookeys.1243.146325)
Supplement: XML Treatment for Attagenus chakouri [file zookeys.1243.146325-treatment6.xml]

<!DOCTYPE tp:taxon-treatment
  PUBLIC "-//TaxonX//DTD Taxonomic Treatment Publishing DTD v0 20100105//EN" "tax-treatment-NSO.dtd">
<tp:taxon-treatment xmlns:tp="http://www.plazi.org/taxpub"><tp:treatment-meta><kwd-group><label>Taxon classification</label><kwd>
                <named-content content-type="kingdom">Animalia</named-content>
              </kwd><kwd>
                <named-content content-type="order">Coleoptera</named-content>
              </kwd><kwd>
                <named-content content-type="family">Dermestidae</named-content>
              </kwd></kwd-group><mixed-citation publication-type="journal"><person-group><name><surname>Háva</surname><given-names>Jiří</given-names></name><name><surname>Abdel-Dayem</surname><given-names>Mahmoud S.</given-names></name><name><surname>Aldhafer</surname><given-names>Hathal M.</given-names></name></person-group><article-title>﻿The subfamily <tp:taxon-name><tp:taxon-name-part taxon-name-part-type="subfamily">Attageninae</tp:taxon-name-part></tp:taxon-name> (<tp:taxon-name><tp:taxon-name-part taxon-name-part-type="order">Coleoptera</tp:taxon-name-part></tp:taxon-name>, <tp:taxon-name><tp:taxon-name-part taxon-name-part-type="family">Dermestidae</tp:taxon-name-part></tp:taxon-name>) from Saudi Arabia</article-title><source>Zookeys</source><day>25</day><month>06</month><year>2025</year><volume>1243</volume><fpage>107</fpage><lpage>130</lpage><pub-id pub-id-type="doi">10.3897/zookeys.1243.146325</pub-id></mixed-citation></tp:treatment-meta><tp:nomenclature><label>﻿</label><tp:taxon-name>
              <object-id xmlns:xlink="http://www.w3.org/1999/xlink" content-type="arpha" xlink:type="simple">07059D69-1997-5BBC-94D9-22138D8C420F</object-id>
              <tp:taxon-name-part taxon-name-part-type="genus" reg="Attagenus">Attagenus</tp:taxon-name-part>
              <tp:taxon-name-part taxon-name-part-type="species" reg="chakouri">chakouri</tp:taxon-name-part>
            </tp:taxon-name><tp:taxon-authority>Pic, 1907</tp:taxon-authority><xref ref-type="fig" rid="F2">Figs 2D, E</xref></tp:nomenclature><tp:treatment-sec sec-type="Previous records" id="SECID0ECEAI"><title>Previous records.</title><p>Saudi Arabia (<xref ref-type="bibr" rid="B18">Háva 2015b</xref>).</p></tp:treatment-sec><tp:treatment-sec sec-type="material" id="SECID0EMEAI"><title>Material examined.</title><p>Saudi Arabia • 1 ♀; Riyadh Province, Ad Diriyah, 17.iii; (Dill); J. Háva det.; <abbrev xmlns:xlink="http://www.w3.org/1999/xlink" xlink:title="King Saud University Museum of Arthropods" id="ABBRID0ESEAI" xlink:type="simple">KSMA</abbrev>; • 2 ♀; ibidem; (Watercress); J. Háva det., <abbrev xmlns:xlink="http://www.w3.org/1999/xlink" xlink:title="King Saud University Museum of Arthropods" id="ABBRID0EWEAI" xlink:type="simple">KSMA</abbrev>; • 4 ex; ibidem; (Flowering Watercress); J. Háva det.; <abbrev xmlns:xlink="http://www.w3.org/1999/xlink" xlink:title="King Saud University Museum of Arthropods" id="ABBRID0E1EAI" xlink:type="simple">KSMA</abbrev> • 1 ♂; ibidem; 24.iii, (Dill); J. Háva det.; <abbrev xmlns:xlink="http://www.w3.org/1999/xlink" xlink:title="King Saud University Museum of Arthropods" id="ABBRID0E5EAI" xlink:type="simple">KSMA</abbrev> • 2 ♂; ibidem; (Flowering Watercress); J. Háva det.; <abbrev xmlns:xlink="http://www.w3.org/1999/xlink" xlink:title="King Saud University Museum of Arthropods" id="ABBRID0ECFAI" xlink:type="simple">KSMA</abbrev> • 1 ♂; 29.iii; (Flowering Watercress); J. Háva det.; <abbrev xmlns:xlink="http://www.w3.org/1999/xlink" xlink:title="King Saud University Museum of Arthropods" id="ABBRID0EGFAI" xlink:type="simple">KSMA</abbrev> • ♀ ex; 1941; (<tp:taxon-name><tp:taxon-name-part taxon-name-part-type="genus">Casuarina</tp:taxon-name-part></tp:taxon-name>); <abbrev xmlns:xlink="http://www.w3.org/1999/xlink" xlink:title="King Saud University Museum of Arthropods" id="ABBRID0EPFAI" xlink:type="simple">KSMA</abbrev> • 7 ex; without label; <abbrev xmlns:xlink="http://www.w3.org/1999/xlink" xlink:title="King Saud University Museum of Arthropods" id="ABBRID0ETFAI" xlink:type="simple">KSMA</abbrev>. • 7 ex; Riyadh Province, Huraymila, Wadi Hurayamala; 770 m; 10.iii.1988; C. Mills, Y. Aldryhim &amp; A. Al-Dawood lgt.; J. Háva det.; <named-content xmlns:xlink="http://www.w3.org/1999/xlink" content-type="dwc:institutional_code" xlink:title="Florida State Collection and Arthropods" xlink:href="http://grbio.org/institution/florida-state-collection-arthropods-museum-entomology" xlink:type="simple">FSCA</named-content>.</p></tp:treatment-sec><tp:treatment-sec sec-type="distribution" id="SECID0EBGAI"><title>Distribution.</title><p>In Riyadh Province in the central arid region of Saudi Arabia (Fig. <xref ref-type="fig" rid="F5">5</xref>), it is observed between 661 and 770 m a.s.l. Globally, it is known from Egypt, India (Uttar Pradesh), Iran, Iraq, Pakistan and Saudi Arabia.</p></tp:treatment-sec><tp:treatment-sec><!--Section generated to contain objects referenced in tp:taxon-treatment.--><fig id="F2" position="float" orientation="portrait"><object-id xmlns:xlink="http://www.w3.org/1999/xlink" content-type="doi" xlink:type="simple">10.3897/zookeys.1243.146325.figure2</object-id><object-id xmlns:xlink="http://www.w3.org/1999/xlink" content-type="arpha" xlink:type="simple">2E1302C6-9003-5CA5-B6EA-FF596EE3ACD0</object-id><label>Figure 2.</label><caption><p>Dorsal habitus of <italic><tp:taxon-name><tp:taxon-name-part taxon-name-part-type="genus" reg="Attagenus">Attagenus</tp:taxon-name-part></tp:taxon-name></italic> species <bold>A</bold><italic><tp:taxon-name><tp:taxon-name-part taxon-name-part-type="genus" reg="Attagenus">A.</tp:taxon-name-part><tp:taxon-name-part taxon-name-part-type="species" reg="aristidis">aristidis</tp:taxon-name-part></tp:taxon-name></italic> (Pic, 1894) <bold>B</bold><italic><tp:taxon-name><tp:taxon-name-part taxon-name-part-type="genus" reg="Attagenus">A.</tp:taxon-name-part><tp:taxon-name-part taxon-name-part-type="species" reg="barbieri">barbieri</tp:taxon-name-part></tp:taxon-name></italic> Pic, 1942 <bold>C</bold><italic><tp:taxon-name><tp:taxon-name-part taxon-name-part-type="genus" reg="Attagenus">A.</tp:taxon-name-part><tp:taxon-name-part taxon-name-part-type="species" reg="beali">beali</tp:taxon-name-part></tp:taxon-name></italic> Zhantiev, 2005 <bold>D</bold><italic><tp:taxon-name><tp:taxon-name-part taxon-name-part-type="genus" reg="Attagenus">A.</tp:taxon-name-part><tp:taxon-name-part taxon-name-part-type="species" reg="chakouri">chakouri</tp:taxon-name-part></tp:taxon-name></italic> Pic, 1907 male <bold>E</bold><italic>A. <tp:taxon-name><tp:taxon-name-part taxon-name-part-type="genus" reg="Attagenus">A.</tp:taxon-name-part><tp:taxon-name-part taxon-name-part-type="species" reg="chakouri">chakouri</tp:taxon-name-part></tp:taxon-name></italic> Pic, 1907 female <bold>F</bold><italic><tp:taxon-name><tp:taxon-name-part taxon-name-part-type="genus" reg="Attagenus">A.</tp:taxon-name-part><tp:taxon-name-part taxon-name-part-type="species" reg="cyphonoides">cyphonoides</tp:taxon-name-part></tp:taxon-name></italic> Reitter, 1881 female <bold>G, H</bold><italic><tp:taxon-name><tp:taxon-name-part taxon-name-part-type="genus" reg="Attagenus">A.</tp:taxon-name-part><tp:taxon-name-part taxon-name-part-type="species" reg="fasciatus">fasciatus</tp:taxon-name-part></tp:taxon-name></italic> (Thunberg, 1795) <bold>I</bold><italic><tp:taxon-name><tp:taxon-name-part taxon-name-part-type="genus" reg="Attagenus">A.</tp:taxon-name-part><tp:taxon-name-part taxon-name-part-type="species" reg="jakli">jakli</tp:taxon-name-part></tp:taxon-name></italic> Háva, 2021.</p></caption><graphic xmlns:xlink="http://www.w3.org/1999/xlink" xlink:href="zookeys-1243-107_article-146325__-g002.jpg" position="float" orientation="portrait" xlink:type="simple" id="oo_1360899.jpg"><uri content-type="original_file" xlink:type="simple">https://binary.pensoft.net/fig/1360899</uri></graphic></fig><fig id="F5" position="float" orientation="portrait"><object-id xmlns:xlink="http://www.w3.org/1999/xlink" content-type="doi" xlink:type="simple">10.3897/zookeys.1243.146325.figure5</object-id><object-id xmlns:xlink="http://www.w3.org/1999/xlink" content-type="arpha" xlink:type="simple">286971BA-A130-5897-80BB-1B304F5FE1DB</object-id><label>Figure 5.</label><caption><p>Distribution map of <italic><tp:taxon-name><tp:taxon-name-part taxon-name-part-type="genus" reg="Attagenus">Attagenus</tp:taxon-name-part></tp:taxon-name></italic> species in Saudi Arabia: <italic><tp:taxon-name><tp:taxon-name-part taxon-name-part-type="genus" reg="Attagenus">A.</tp:taxon-name-part><tp:taxon-name-part taxon-name-part-type="species" reg="chakouri">chakouri</tp:taxon-name-part></tp:taxon-name></italic>, <italic><tp:taxon-name><tp:taxon-name-part taxon-name-part-type="genus" reg="Attagenus">A.</tp:taxon-name-part><tp:taxon-name-part taxon-name-part-type="species" reg="cyphonoides">cyphonoides</tp:taxon-name-part></tp:taxon-name></italic>, <italic><tp:taxon-name><tp:taxon-name-part taxon-name-part-type="genus" reg="Attagenus">A.</tp:taxon-name-part><tp:taxon-name-part taxon-name-part-type="species" reg="fasciatus">fasciatus</tp:taxon-name-part></tp:taxon-name></italic>, <italic><tp:taxon-name><tp:taxon-name-part taxon-name-part-type="genus" reg="Attagenus">A.</tp:taxon-name-part><tp:taxon-name-part taxon-name-part-type="species" reg="jakli">jakli</tp:taxon-name-part></tp:taxon-name></italic>, <italic><tp:taxon-name><tp:taxon-name-part taxon-name-part-type="genus" reg="Attagenus">A.</tp:taxon-name-part><tp:taxon-name-part taxon-name-part-type="species" reg="kadleci">kadleci</tp:taxon-name-part></tp:taxon-name></italic>, <italic><tp:taxon-name><tp:taxon-name-part taxon-name-part-type="genus" reg="Attagenus">A.</tp:taxon-name-part><tp:taxon-name-part taxon-name-part-type="species" reg="lobatus">lobatus</tp:taxon-name-part></tp:taxon-name></italic>, <italic><tp:taxon-name><tp:taxon-name-part taxon-name-part-type="genus" reg="Attagenus">A.</tp:taxon-name-part><tp:taxon-name-part taxon-name-part-type="species" reg="logunovi">logunovi</tp:taxon-name-part></tp:taxon-name></italic>, and <italic><tp:taxon-name><tp:taxon-name-part taxon-name-part-type="genus" reg="Attagenus">A.</tp:taxon-name-part><tp:taxon-name-part taxon-name-part-type="species" reg="lynx">lynx</tp:taxon-name-part></tp:taxon-name></italic>.</p></caption><graphic xmlns:xlink="http://www.w3.org/1999/xlink" xlink:href="zookeys-1243-107_article-146325__-g005.jpg" position="float" orientation="portrait" xlink:type="simple" id="oo_1360902.jpg"><uri content-type="original_file" xlink:type="simple">https://binary.pensoft.net/fig/1360902</uri></graphic></fig></tp:treatment-sec><ref-list><ref id="B18"><mixed-citation xmlns:xlink="http://www.w3.org/1999/xlink" xlink:type="simple"><person-group><name name-style="western"><surname>Háva</surname><given-names>J</given-names></name></person-group> (<year>2015b</year>) World Catalogue of Insects. (Vol. 13). <tp:taxon-name><tp:taxon-name-part taxon-name-part-type="family">Dermestidae</tp:taxon-name-part></tp:taxon-name> (<tp:taxon-name><tp:taxon-name-part taxon-name-part-type="order">Coleoptera</tp:taxon-name-part></tp:taxon-name>). Brill, Leiden/Boston, [xxvi +] 419 pp. <ext-link xlink:href="10.1163/9789004286610" ext-link-type="doi" xlink:type="simple">https://doi.org/10.1163/9789004286610</ext-link></mixed-citation></ref></ref-list></tp:taxon-treatment>
