# Supplementary material for: ﻿The subfamily Attageninae (Coleoptera, Dermestidae) from Saudi Arabia
Source: Zookeys. 2025 Jun 25;1243:107–30. doi: 10.3897/zookeys.1243.146325 (PMC12238960; doi:10.3897/zookeys.1243.146325)
Supplement: XML Treatment for Attagenus lobatus [file zookeys.1243.146325-treatment11.xml]

<!DOCTYPE tp:taxon-treatment
  PUBLIC "-//TaxonX//DTD Taxonomic Treatment Publishing DTD v0 20100105//EN" "tax-treatment-NSO.dtd">
<tp:taxon-treatment xmlns:tp="http://www.plazi.org/taxpub"><tp:treatment-meta><kwd-group><label>Taxon classification</label><kwd>
                <named-content content-type="kingdom">Animalia</named-content>
              </kwd><kwd>
                <named-content content-type="order">Coleoptera</named-content>
              </kwd><kwd>
                <named-content content-type="family">Dermestidae</named-content>
              </kwd></kwd-group><mixed-citation publication-type="journal"><person-group><name><surname>Háva</surname><given-names>Jiří</given-names></name><name><surname>Abdel-Dayem</surname><given-names>Mahmoud S.</given-names></name><name><surname>Aldhafer</surname><given-names>Hathal M.</given-names></name></person-group><article-title>﻿The subfamily <tp:taxon-name><tp:taxon-name-part taxon-name-part-type="subfamily">Attageninae</tp:taxon-name-part></tp:taxon-name> (<tp:taxon-name><tp:taxon-name-part taxon-name-part-type="order">Coleoptera</tp:taxon-name-part></tp:taxon-name>, <tp:taxon-name><tp:taxon-name-part taxon-name-part-type="family">Dermestidae</tp:taxon-name-part></tp:taxon-name>) from Saudi Arabia</article-title><source>Zookeys</source><day>25</day><month>06</month><year>2025</year><volume>1243</volume><fpage>107</fpage><lpage>130</lpage><pub-id pub-id-type="doi">10.3897/zookeys.1243.146325</pub-id></mixed-citation></tp:treatment-meta><tp:nomenclature><label>﻿</label><tp:taxon-name>
              <object-id xmlns:xlink="http://www.w3.org/1999/xlink" content-type="arpha" xlink:type="simple">6304165A-2AB6-5F79-9E03-5967A1C9B13F</object-id>
              <tp:taxon-name-part taxon-name-part-type="genus" reg="Attagenus">Attagenus</tp:taxon-name-part>
              <tp:taxon-name-part taxon-name-part-type="species" reg="lobatus">lobatus</tp:taxon-name-part>
            </tp:taxon-name><tp:taxon-authority>Rosenhauer, 1856</tp:taxon-authority><xref ref-type="fig" rid="F3">Fig. 3B</xref></tp:nomenclature><tp:treatment-sec sec-type="Previous records" id="SECID0EZDBI"><title>Previous records.</title><p>Hofuf in the Eastern Province, Hedjaz (<xref ref-type="bibr" rid="B35">Mroczkowski 1979</xref>), and Saudi Arabia (<xref ref-type="bibr" rid="B13">Hagstrum and Subramanyam 2009</xref>).</p></tp:treatment-sec><tp:treatment-sec sec-type="material" id="SECID0EHEBI"><title>Material examined.</title><p>Saudi Arabia • 1 ex; Jouf Province, Sakaka, Salem Al Salem Farm, <named-content xmlns:xlink="http://www.w3.org/1999/xlink" content-type="dwc:verbatimCoordinates" xlink:type="simple"><named-content content-type="geo-json" specific-use="{&#34;type&#34;:&#34;Point&#34;,&#34;coordinates&#34;:[40.099639,30.011167]}" id="NCID0EQEBI" xlink:type="simple">30°00'40.2"N, 40°05'58.7"E</named-content></named-content>; 21.vi.2022; <abbrev xmlns:xlink="http://www.w3.org/1999/xlink" xlink:title="sweeping nets" id="ABBRID0EVEBI" xlink:type="simple">SW</abbrev> (Parsley); A. Al Ansi et al. Leg.; M.S. Abdel-Dayem det.; <abbrev xmlns:xlink="http://www.w3.org/1999/xlink" xlink:title="King Saud University Museum of Arthropods" id="ABBRID0E6EBI" xlink:type="simple">KSMA</abbrev> • 1 ex; Riyadh Province, Al-Aflag, Al Naifiyah, Farshet Sheal; <named-content xmlns:xlink="http://www.w3.org/1999/xlink" content-type="dwc:verbatimCoordinates" xlink:type="simple"><named-content content-type="geo-json" specific-use="{&#34;type&#34;:&#34;Point&#34;,&#34;coordinates&#34;:[46.574700,22.427900]}" id="NCID0EGFBI" xlink:type="simple">22.4279°N, 46.5747°E</named-content></named-content>; 612 m; 13.iv.2015; <abbrev xmlns:xlink="http://www.w3.org/1999/xlink" xlink:title="pitfall traps" id="ABBRID0ELFBI" xlink:type="simple">PT</abbrev> (Acacia); Al Dhafer H., Fadl H., Abdel-Dayem M., El Gharbawy A., El Torkey A. &amp; Soliman A. Leg.; M.S. Abdel-Dayem det.; <abbrev xmlns:xlink="http://www.w3.org/1999/xlink" xlink:title="King Saud University Museum of Arthropods" id="ABBRID0EBGBI" xlink:type="simple">KSMA</abbrev> • ♀; J. Háva det.; <abbrev xmlns:xlink="http://www.w3.org/1999/xlink" xlink:title="King Saud University Museum of Arthropods" id="ABBRID0EFGBI" xlink:type="simple">KSMA</abbrev>.</p></tp:treatment-sec><tp:treatment-sec sec-type="remarks" id="SECID0EJGBI"><title>Remarks.</title><p>The records from Rawdhat Khorim (<xref ref-type="bibr" rid="B8">Al Dhafer et al. 2016</xref>; <xref ref-type="bibr" rid="B2">Abdel-Dayem et al. 2017</xref>) and Wadi Hanifa (<xref ref-type="bibr" rid="B6">Abdel-Dayem et al. 2023</xref>) should be attributed to <italic><tp:taxon-name><tp:taxon-name-part taxon-name-part-type="genus" reg="Attagenus">A.</tp:taxon-name-part><tp:taxon-name-part taxon-name-part-type="species" reg="vanharteni">vanharteni</tp:taxon-name-part></tp:taxon-name></italic>.</p></tp:treatment-sec><tp:treatment-sec sec-type="distribution" id="SECID0EGHBI"><title>Distribution.</title><p>The species is locally distributed within Saudi Arabia in the central region (Riyadh Province), the eastern region (Eastern Province), and the northern region (Jouf Province) (Fig. <xref ref-type="fig" rid="F5">5</xref>). It inhabits elevations from 153 to 605 m a.s.l. Globally, its distribution spans a wide range of habitats, from deserts to temperate zones. The species is known from Europe (Bulgaria, Czech Republic, France, Greece, Italy, Romania, Sardinia, Spain, Turkey, Ukraine), Africa (Algeria, Egypt, Morocco, Sudan, Tunisia), Asia (Afghanistan, China, India, Iran, Iraq, Kazakhstan, Kyrgyzstan, Mongolia, Pakistan, Russia, Saudi Arabia, Syria, Tajikistan, Turkmenistan, United Arab Emirates, and Uzbekistan), and North America (U.S.A.).</p></tp:treatment-sec><tp:treatment-sec><!--Section generated to contain objects referenced in tp:taxon-treatment.--><fig id="F3" position="float" orientation="portrait"><object-id xmlns:xlink="http://www.w3.org/1999/xlink" content-type="doi" xlink:type="simple">10.3897/zookeys.1243.146325.figure3</object-id><object-id xmlns:xlink="http://www.w3.org/1999/xlink" content-type="arpha" xlink:type="simple">A612244E-2018-58E1-8394-E133E292FA28</object-id><label>Figure 3.</label><caption><p>Dorsal habitus <bold>A–G</bold><italic><tp:taxon-name><tp:taxon-name-part taxon-name-part-type="genus" reg="Attagenus">Attagenus</tp:taxon-name-part></tp:taxon-name></italic> species <bold>A</bold><italic><tp:taxon-name><tp:taxon-name-part taxon-name-part-type="genus" reg="Attagenus">A.</tp:taxon-name-part><tp:taxon-name-part taxon-name-part-type="species" reg="kadleci">kadleci</tp:taxon-name-part></tp:taxon-name></italic> Háva, 2012 female <bold>B</bold><italic><tp:taxon-name><tp:taxon-name-part taxon-name-part-type="genus" reg="Attagenus">A.</tp:taxon-name-part><tp:taxon-name-part taxon-name-part-type="species" reg="lobatus">lobatus</tp:taxon-name-part></tp:taxon-name></italic> Rosenhauer, 1856 female <bold>C</bold><italic><tp:taxon-name><tp:taxon-name-part taxon-name-part-type="genus" reg="Attagenus">A.</tp:taxon-name-part><tp:taxon-name-part taxon-name-part-type="species" reg="logunovi">logunovi</tp:taxon-name-part></tp:taxon-name></italic> Háva, 2015 <bold>D</bold><italic><tp:taxon-name><tp:taxon-name-part taxon-name-part-type="genus" reg="Attagenus">A.</tp:taxon-name-part><tp:taxon-name-part taxon-name-part-type="species" reg="posticalis">posticalis</tp:taxon-name-part></tp:taxon-name></italic> Fairmaire, 1878 <bold>E</bold><italic>A. <tp:taxon-name><tp:taxon-name-part taxon-name-part-type="genus" reg="Attagenus">A.</tp:taxon-name-part><tp:taxon-name-part taxon-name-part-type="species" reg="scalaris">scalaris</tp:taxon-name-part></tp:taxon-name></italic> (Pic, 1894) <bold>F</bold><italic><tp:taxon-name><tp:taxon-name-part taxon-name-part-type="genus" reg="Attagenus">A.</tp:taxon-name-part><tp:taxon-name-part taxon-name-part-type="species" reg="vanharteni">vanharteni</tp:taxon-name-part></tp:taxon-name></italic> Háva, 2009 <bold>G</bold><italic><tp:taxon-name><tp:taxon-name-part taxon-name-part-type="genus" reg="Attagenus">A.</tp:taxon-name-part><tp:taxon-name-part taxon-name-part-type="species" reg="yemensis">yemensis</tp:taxon-name-part></tp:taxon-name></italic> Háva &amp; Herrmann, 2014 <bold>H</bold><italic><tp:taxon-name><tp:taxon-name-part taxon-name-part-type="genus" reg="Telopes">Telopes</tp:taxon-name-part><tp:taxon-name-part taxon-name-part-type="species" reg="tessellatus">tessellatus</tp:taxon-name-part></tp:taxon-name></italic> Reitter, 1887 male <bold>I</bold><italic><tp:taxon-name><tp:taxon-name-part taxon-name-part-type="genus" reg="Telopes">T.</tp:taxon-name-part><tp:taxon-name-part taxon-name-part-type="species" reg="tessellatus">tessellatus</tp:taxon-name-part></tp:taxon-name></italic> Reitter, 1887 female.</p></caption><graphic xmlns:xlink="http://www.w3.org/1999/xlink" xlink:href="zookeys-1243-107_article-146325__-g003.jpg" position="float" orientation="portrait" xlink:type="simple" id="oo_1360900.jpg"><uri content-type="original_file" xlink:type="simple">https://binary.pensoft.net/fig/1360900</uri></graphic></fig><fig id="F5" position="float" orientation="portrait"><object-id xmlns:xlink="http://www.w3.org/1999/xlink" content-type="doi" xlink:type="simple">10.3897/zookeys.1243.146325.figure5</object-id><object-id xmlns:xlink="http://www.w3.org/1999/xlink" content-type="arpha" xlink:type="simple">286971BA-A130-5897-80BB-1B304F5FE1DB</object-id><label>Figure 5.</label><caption><p>Distribution map of <italic><tp:taxon-name><tp:taxon-name-part taxon-name-part-type="genus" reg="Attagenus">Attagenus</tp:taxon-name-part></tp:taxon-name></italic> species in Saudi Arabia: <italic><tp:taxon-name><tp:taxon-name-part taxon-name-part-type="genus" reg="Attagenus">A.</tp:taxon-name-part><tp:taxon-name-part taxon-name-part-type="species" reg="chakouri">chakouri</tp:taxon-name-part></tp:taxon-name></italic>, <italic><tp:taxon-name><tp:taxon-name-part taxon-name-part-type="genus" reg="Attagenus">A.</tp:taxon-name-part><tp:taxon-name-part taxon-name-part-type="species" reg="cyphonoides">cyphonoides</tp:taxon-name-part></tp:taxon-name></italic>, <italic><tp:taxon-name><tp:taxon-name-part taxon-name-part-type="genus" reg="Attagenus">A.</tp:taxon-name-part><tp:taxon-name-part taxon-name-part-type="species" reg="fasciatus">fasciatus</tp:taxon-name-part></tp:taxon-name></italic>, <italic><tp:taxon-name><tp:taxon-name-part taxon-name-part-type="genus" reg="Attagenus">A.</tp:taxon-name-part><tp:taxon-name-part taxon-name-part-type="species" reg="jakli">jakli</tp:taxon-name-part></tp:taxon-name></italic>, <italic><tp:taxon-name><tp:taxon-name-part taxon-name-part-type="genus" reg="Attagenus">A.</tp:taxon-name-part><tp:taxon-name-part taxon-name-part-type="species" reg="kadleci">kadleci</tp:taxon-name-part></tp:taxon-name></italic>, <italic><tp:taxon-name><tp:taxon-name-part taxon-name-part-type="genus" reg="Attagenus">A.</tp:taxon-name-part><tp:taxon-name-part taxon-name-part-type="species" reg="lobatus">lobatus</tp:taxon-name-part></tp:taxon-name></italic>, <italic><tp:taxon-name><tp:taxon-name-part taxon-name-part-type="genus" reg="Attagenus">A.</tp:taxon-name-part><tp:taxon-name-part taxon-name-part-type="species" reg="logunovi">logunovi</tp:taxon-name-part></tp:taxon-name></italic>, and <italic><tp:taxon-name><tp:taxon-name-part taxon-name-part-type="genus" reg="Attagenus">A.</tp:taxon-name-part><tp:taxon-name-part taxon-name-part-type="species" reg="lynx">lynx</tp:taxon-name-part></tp:taxon-name></italic>.</p></caption><graphic xmlns:xlink="http://www.w3.org/1999/xlink" xlink:href="zookeys-1243-107_article-146325__-g005.jpg" position="float" orientation="portrait" xlink:type="simple" id="oo_1360902.jpg"><uri content-type="original_file" xlink:type="simple">https://binary.pensoft.net/fig/1360902</uri></graphic></fig></tp:treatment-sec><ref-list><ref id="B35"><mixed-citation xmlns:xlink="http://www.w3.org/1999/xlink" xlink:type="simple"><person-group><name name-style="western"><surname>Mroczkowski</surname><given-names>M</given-names></name></person-group> (<year>1979</year>) <article-title>Insects of Saudi Arabia, <tp:taxon-name><tp:taxon-name-part taxon-name-part-type="order">Coleoptera</tp:taxon-name-part></tp:taxon-name>: Fam. <tp:taxon-name><tp:taxon-name-part taxon-name-part-type="family">Dermestidae</tp:taxon-name-part></tp:taxon-name>, Part 1.</article-title><source>Fauna of Saudi Arabia</source><volume>1</volume>: <fpage>212</fpage>–<lpage>214</lpage>.</mixed-citation></ref><ref id="B13"><mixed-citation xmlns:xlink="http://www.w3.org/1999/xlink" xlink:type="simple"><person-group><name name-style="western"><surname>Hagstrum</surname><given-names>DW</given-names></name><name name-style="western"><surname>Subramanyam</surname><given-names>B</given-names></name></person-group> (<year>2009</year>) <source>Stored-product Insect Resource.</source><publisher-name>American Association of Cereal Chemists International</publisher-name>, <publisher-loc>St. Paul</publisher-loc>, <size units="page">509 pp</size>.</mixed-citation></ref><ref id="B8"><mixed-citation xmlns:xlink="http://www.w3.org/1999/xlink" xlink:type="simple"><person-group><name name-style="western"><surname>Al Dhafer</surname><given-names>HM</given-names></name><name name-style="western"><surname>Abdel-Dayem</surname><given-names>MS</given-names></name><name name-style="western"><surname>Aldryhim</surname><given-names>YN</given-names></name><name name-style="western"><surname>Fadl</surname><given-names>HH</given-names></name><name name-style="western"><surname>El-Torkey</surname><given-names>AM</given-names></name><name name-style="western"><surname>Elgharbawy</surname><given-names>AA</given-names></name><name name-style="western"><surname>Setyaningrum</surname><given-names>H</given-names></name></person-group> (<year>2016</year>) <article-title>Diversity and composition of ground-dwelling beetle assemblages (<tp:taxon-name><tp:taxon-name-part taxon-name-part-type="class">Insecta</tp:taxon-name-part></tp:taxon-name>: <tp:taxon-name><tp:taxon-name-part taxon-name-part-type="order">Coleoptera</tp:taxon-name-part></tp:taxon-name>) in Rawdhat Khorim National Park, Kingdom of Saudi Arabia.</article-title><source>Journal of Arid Environments</source><volume>127</volume>: <fpage>187</fpage>–<lpage>191</lpage>. <ext-link xlink:href="10.1016/j.jaridenv.2015.11.007" ext-link-type="doi" xlink:type="simple">https://doi.org/10.1016/j.jaridenv.2015.11.007</ext-link></mixed-citation></ref><ref id="B2"><mixed-citation xmlns:xlink="http://www.w3.org/1999/xlink" xlink:type="simple"><person-group><name name-style="western"><surname>Abdel-Dayem</surname><given-names>MS</given-names></name><name name-style="western"><surname>Fad</surname><given-names>HH</given-names></name><name name-style="western"><surname>El-Torkey</surname><given-names>AM</given-names></name><name name-style="western"><surname>Elgharbawy</surname><given-names>AA</given-names></name><name name-style="western"><surname>Aldryhim</surname><given-names>YN</given-names></name><name name-style="western"><surname>Kondratieff</surname><given-names>BC</given-names></name><name name-style="western"><surname>Al Ansi</surname><given-names>AN</given-names></name><name name-style="western"><surname>Aldhafer</surname><given-names>HM</given-names></name></person-group> (<year>2017</year>) <article-title>The beetle fauna (<tp:taxon-name><tp:taxon-name-part taxon-name-part-type="class">Insecta</tp:taxon-name-part></tp:taxon-name>, <tp:taxon-name><tp:taxon-name-part taxon-name-part-type="order">Coleoptera</tp:taxon-name-part></tp:taxon-name>) of the Rawdhat Khorim National Park, Central Saudi Arabia.</article-title><source>ZooKeys</source><volume>653</volume>: <fpage>1</fpage>–<lpage>78</lpage>. <ext-link xlink:href="10.3897/zookeys.653.10252" ext-link-type="doi" xlink:type="simple">https://doi.org/10.3897/zookeys.653.10252</ext-link></mixed-citation></ref><ref id="B6"><mixed-citation xmlns:xlink="http://www.w3.org/1999/xlink" xlink:type="simple"><person-group><name name-style="western"><surname>Abdel-Dayem</surname><given-names>MS</given-names></name><name name-style="western"><surname>Sharaf</surname><given-names>MR</given-names></name><name name-style="western"><surname>Majer</surname><given-names>JD</given-names></name><name name-style="western"><surname>Al-Sadoon</surname><given-names>MK</given-names></name><name name-style="western"><surname>Soliman</surname><given-names>AM</given-names></name><name name-style="western"><surname>Aldawood</surname><given-names>AS</given-names></name><name name-style="western"><surname>Aldhafer</surname><given-names>HM</given-names></name><name name-style="western"><surname>Orabi</surname><given-names>GM</given-names></name></person-group> (<year>2023</year>) Does a Rural-Urban Gradient Affect Beetle Assemblages in an Arid Ecosystem? Diversity 15(2): 303. <ext-link xlink:href="10.3390/d15020303" ext-link-type="doi" xlink:type="simple">https://doi.org/10.3390/d15020303</ext-link></mixed-citation></ref></ref-list></tp:taxon-treatment>
