# Supplementary material for: ﻿The subfamily Attageninae (Coleoptera, Dermestidae) from Saudi Arabia
Source: Zookeys. 2025 Jun 25;1243:107–30. doi: 10.3897/zookeys.1243.146325 (PMC12238960; doi:10.3897/zookeys.1243.146325)
Supplement: XML Treatment for Attagenus lynx [file zookeys.1243.146325-treatment13.xml]

<!DOCTYPE tp:taxon-treatment
  PUBLIC "-//TaxonX//DTD Taxonomic Treatment Publishing DTD v0 20100105//EN" "tax-treatment-NSO.dtd">
<tp:taxon-treatment xmlns:tp="http://www.plazi.org/taxpub"><tp:treatment-meta><kwd-group><label>Taxon classification</label><kwd>
                <named-content content-type="kingdom">Animalia</named-content>
              </kwd><kwd>
                <named-content content-type="order">Coleoptera</named-content>
              </kwd><kwd>
                <named-content content-type="family">Dermestidae</named-content>
              </kwd></kwd-group><mixed-citation publication-type="journal"><person-group><name><surname>Háva</surname><given-names>Jiří</given-names></name><name><surname>Abdel-Dayem</surname><given-names>Mahmoud S.</given-names></name><name><surname>Aldhafer</surname><given-names>Hathal M.</given-names></name></person-group><article-title>﻿The subfamily <tp:taxon-name><tp:taxon-name-part taxon-name-part-type="subfamily">Attageninae</tp:taxon-name-part></tp:taxon-name> (<tp:taxon-name><tp:taxon-name-part taxon-name-part-type="order">Coleoptera</tp:taxon-name-part></tp:taxon-name>, <tp:taxon-name><tp:taxon-name-part taxon-name-part-type="family">Dermestidae</tp:taxon-name-part></tp:taxon-name>) from Saudi Arabia</article-title><source>Zookeys</source><day>25</day><month>06</month><year>2025</year><volume>1243</volume><fpage>107</fpage><lpage>130</lpage><pub-id pub-id-type="doi">10.3897/zookeys.1243.146325</pub-id></mixed-citation></tp:treatment-meta><tp:nomenclature><label>﻿</label><tp:taxon-name>
              <object-id xmlns:xlink="http://www.w3.org/1999/xlink" content-type="arpha" xlink:type="simple">95417F3D-9491-5FD2-B357-772C14518377</object-id>
              <tp:taxon-name-part taxon-name-part-type="genus" reg="Attagenus">Attagenus</tp:taxon-name-part>
              <tp:taxon-name-part taxon-name-part-type="species" reg="lynx">lynx</tp:taxon-name-part>
            </tp:taxon-name><tp:taxon-authority>(Mulsant &amp; Rey, 1868)</tp:taxon-authority></tp:nomenclature><tp:treatment-sec sec-type="Previous records" id="SECID0EZLBI"><title>Previous records.</title><p>Wadi Mizbil, Wadi Salbukh, Wadi Shaib Luha (<xref ref-type="bibr" rid="B35">Mroczkowski 1979</xref>) in Riyadh Province.</p></tp:treatment-sec><tp:treatment-sec sec-type="remarks" id="SECID0EDMBI"><title>Remarks.</title><p>The material mentioned by <xref ref-type="bibr" rid="B35">Mroczkowski (1979)</xref> needs to be examined, as it probably belongs to a different species. Specimens from Ibex Reserve, initially noted by <xref ref-type="bibr" rid="B7">Al Dhafer et al. (2012)</xref>, were subsequently identified as <italic><tp:taxon-name><tp:taxon-name-part taxon-name-part-type="genus" reg="Attagenus">A.</tp:taxon-name-part><tp:taxon-name-part taxon-name-part-type="species" reg="scalaris">scalaris</tp:taxon-name-part></tp:taxon-name></italic>. Similarly, specimens from Wadi Hanifa, identified by <xref ref-type="bibr" rid="B6">Abdel-Dayem et al. (2023)</xref>, were later determined to belong to <italic><tp:taxon-name><tp:taxon-name-part taxon-name-part-type="genus" reg="Attagenus">A.</tp:taxon-name-part><tp:taxon-name-part taxon-name-part-type="species" reg="vanharteni">vanharteni</tp:taxon-name-part></tp:taxon-name></italic> and <italic><tp:taxon-name><tp:taxon-name-part taxon-name-part-type="genus" reg="Attagenus">A.</tp:taxon-name-part><tp:taxon-name-part taxon-name-part-type="species" reg="posticalis">posticalis</tp:taxon-name-part></tp:taxon-name></italic>.</p></tp:treatment-sec><tp:treatment-sec sec-type="distribution" id="SECID0EWNBI"><title>Distribution.</title><p>The species is found in the arid areas within the central region (Riyadh Province) of Saudi Arabia (Fig. <xref ref-type="fig" rid="F5">5</xref>) between 560 and 680 m a.s.l. It is globally known from Armenia, Azerbaijan, Finland (introduced), Egypt, Iran, Israel, Kazakhstan, Mongolia, Pakistan, Palestine, Poland (introduced), Qatar, Russia, Saudi Arabia, Syria, Tadzhikistan, Turkey, Turkmenistan, and Uzbekistan.</p></tp:treatment-sec><tp:treatment-sec><!--Section generated to contain objects referenced in tp:taxon-treatment.--><fig id="F5" position="float" orientation="portrait"><object-id xmlns:xlink="http://www.w3.org/1999/xlink" content-type="doi" xlink:type="simple">10.3897/zookeys.1243.146325.figure5</object-id><object-id xmlns:xlink="http://www.w3.org/1999/xlink" content-type="arpha" xlink:type="simple">286971BA-A130-5897-80BB-1B304F5FE1DB</object-id><label>Figure 5.</label><caption><p>Distribution map of <italic><tp:taxon-name><tp:taxon-name-part taxon-name-part-type="genus" reg="Attagenus">Attagenus</tp:taxon-name-part></tp:taxon-name></italic> species in Saudi Arabia: <italic><tp:taxon-name><tp:taxon-name-part taxon-name-part-type="genus" reg="Attagenus">A.</tp:taxon-name-part><tp:taxon-name-part taxon-name-part-type="species" reg="chakouri">chakouri</tp:taxon-name-part></tp:taxon-name></italic>, <italic><tp:taxon-name><tp:taxon-name-part taxon-name-part-type="genus" reg="Attagenus">A.</tp:taxon-name-part><tp:taxon-name-part taxon-name-part-type="species" reg="cyphonoides">cyphonoides</tp:taxon-name-part></tp:taxon-name></italic>, <italic><tp:taxon-name><tp:taxon-name-part taxon-name-part-type="genus" reg="Attagenus">A.</tp:taxon-name-part><tp:taxon-name-part taxon-name-part-type="species" reg="fasciatus">fasciatus</tp:taxon-name-part></tp:taxon-name></italic>, <italic><tp:taxon-name><tp:taxon-name-part taxon-name-part-type="genus" reg="Attagenus">A.</tp:taxon-name-part><tp:taxon-name-part taxon-name-part-type="species" reg="jakli">jakli</tp:taxon-name-part></tp:taxon-name></italic>, <italic><tp:taxon-name><tp:taxon-name-part taxon-name-part-type="genus" reg="Attagenus">A.</tp:taxon-name-part><tp:taxon-name-part taxon-name-part-type="species" reg="kadleci">kadleci</tp:taxon-name-part></tp:taxon-name></italic>, <italic><tp:taxon-name><tp:taxon-name-part taxon-name-part-type="genus" reg="Attagenus">A.</tp:taxon-name-part><tp:taxon-name-part taxon-name-part-type="species" reg="lobatus">lobatus</tp:taxon-name-part></tp:taxon-name></italic>, <italic><tp:taxon-name><tp:taxon-name-part taxon-name-part-type="genus" reg="Attagenus">A.</tp:taxon-name-part><tp:taxon-name-part taxon-name-part-type="species" reg="logunovi">logunovi</tp:taxon-name-part></tp:taxon-name></italic>, and <italic><tp:taxon-name><tp:taxon-name-part taxon-name-part-type="genus" reg="Attagenus">A.</tp:taxon-name-part><tp:taxon-name-part taxon-name-part-type="species" reg="lynx">lynx</tp:taxon-name-part></tp:taxon-name></italic>.</p></caption><graphic xmlns:xlink="http://www.w3.org/1999/xlink" xlink:href="zookeys-1243-107_article-146325__-g005.jpg" position="float" orientation="portrait" xlink:type="simple" id="oo_1360902.jpg"><uri content-type="original_file" xlink:type="simple">https://binary.pensoft.net/fig/1360902</uri></graphic></fig></tp:treatment-sec><ref-list><ref id="B35"><mixed-citation xmlns:xlink="http://www.w3.org/1999/xlink" xlink:type="simple"><person-group><name name-style="western"><surname>Mroczkowski</surname><given-names>M</given-names></name></person-group> (<year>1979</year>) <article-title>Insects of Saudi Arabia, <tp:taxon-name><tp:taxon-name-part taxon-name-part-type="order">Coleoptera</tp:taxon-name-part></tp:taxon-name>: Fam. <tp:taxon-name><tp:taxon-name-part taxon-name-part-type="family">Dermestidae</tp:taxon-name-part></tp:taxon-name>, Part 1.</article-title><source>Fauna of Saudi Arabia</source><volume>1</volume>: <fpage>212</fpage>–<lpage>214</lpage>.</mixed-citation></ref><ref id="B7"><mixed-citation xmlns:xlink="http://www.w3.org/1999/xlink" xlink:type="simple"><person-group><name name-style="western"><surname>Al Dhafer</surname><given-names>HM</given-names></name><name name-style="western"><surname>Aldryhim</surname><given-names>YN</given-names></name><name name-style="western"><surname>El Grarbawy</surname><given-names>AA</given-names></name><name name-style="western"><surname>Fadl</surname><given-names>HH</given-names></name></person-group> (<year>2012</year>) <article-title>Insects Associated with Milkweed <italic><tp:taxon-name><tp:taxon-name-part taxon-name-part-type="genus">Calotropis</tp:taxon-name-part><tp:taxon-name-part taxon-name-part-type="species">procera</tp:taxon-name-part></tp:taxon-name></italic> (Ait.) Ait. in the Ibex Reserve in the Central Region of the Kingdom of Saudi Arabia.</article-title><source>Entomological News</source><volume>122</volume>(<issue>3</issue>): <fpage>233</fpage>–<lpage>246</lpage>. <ext-link xlink:href="10.3157/021.122.0304" ext-link-type="doi" xlink:type="simple">https://doi.org/10.3157/021.122.0304</ext-link></mixed-citation></ref><ref id="B6"><mixed-citation xmlns:xlink="http://www.w3.org/1999/xlink" xlink:type="simple"><person-group><name name-style="western"><surname>Abdel-Dayem</surname><given-names>MS</given-names></name><name name-style="western"><surname>Sharaf</surname><given-names>MR</given-names></name><name name-style="western"><surname>Majer</surname><given-names>JD</given-names></name><name name-style="western"><surname>Al-Sadoon</surname><given-names>MK</given-names></name><name name-style="western"><surname>Soliman</surname><given-names>AM</given-names></name><name name-style="western"><surname>Aldawood</surname><given-names>AS</given-names></name><name name-style="western"><surname>Aldhafer</surname><given-names>HM</given-names></name><name name-style="western"><surname>Orabi</surname><given-names>GM</given-names></name></person-group> (<year>2023</year>) Does a Rural-Urban Gradient Affect Beetle Assemblages in an Arid Ecosystem? Diversity 15(2): 303. <ext-link xlink:href="10.3390/d15020303" ext-link-type="doi" xlink:type="simple">https://doi.org/10.3390/d15020303</ext-link></mixed-citation></ref></ref-list></tp:taxon-treatment>
