# Supplementary material for: ﻿The subfamily Attageninae (Coleoptera, Dermestidae) from Saudi Arabia
Source: Zookeys. 2025 Jun 25;1243:107–30. doi: 10.3897/zookeys.1243.146325 (PMC12238960; doi:10.3897/zookeys.1243.146325)
Supplement: XML Treatment for Attagenus posticalis [file zookeys.1243.146325-treatment15.xml]

<!DOCTYPE tp:taxon-treatment
  PUBLIC "-//TaxonX//DTD Taxonomic Treatment Publishing DTD v0 20100105//EN" "tax-treatment-NSO.dtd">
<tp:taxon-treatment xmlns:tp="http://www.plazi.org/taxpub"><tp:treatment-meta><kwd-group><label>Taxon classification</label><kwd>
                <named-content content-type="kingdom">Animalia</named-content>
              </kwd><kwd>
                <named-content content-type="order">Coleoptera</named-content>
              </kwd><kwd>
                <named-content content-type="family">Dermestidae</named-content>
              </kwd></kwd-group><mixed-citation publication-type="journal"><person-group><name><surname>Háva</surname><given-names>Jiří</given-names></name><name><surname>Abdel-Dayem</surname><given-names>Mahmoud S.</given-names></name><name><surname>Aldhafer</surname><given-names>Hathal M.</given-names></name></person-group><article-title>﻿The subfamily <tp:taxon-name><tp:taxon-name-part taxon-name-part-type="subfamily">Attageninae</tp:taxon-name-part></tp:taxon-name> (<tp:taxon-name><tp:taxon-name-part taxon-name-part-type="order">Coleoptera</tp:taxon-name-part></tp:taxon-name>, <tp:taxon-name><tp:taxon-name-part taxon-name-part-type="family">Dermestidae</tp:taxon-name-part></tp:taxon-name>) from Saudi Arabia</article-title><source>Zookeys</source><day>25</day><month>06</month><year>2025</year><volume>1243</volume><fpage>107</fpage><lpage>130</lpage><pub-id pub-id-type="doi">10.3897/zookeys.1243.146325</pub-id></mixed-citation></tp:treatment-meta><tp:nomenclature><label>﻿</label><tp:taxon-name>
              <object-id xmlns:xlink="http://www.w3.org/1999/xlink" content-type="arpha" xlink:type="simple">452FE661-8FE2-50C3-96CF-FD4BAA7A2C3C</object-id>
              <tp:taxon-name-part taxon-name-part-type="genus" reg="Attagenus">Attagenus</tp:taxon-name-part>
              <tp:taxon-name-part taxon-name-part-type="species" reg="posticalis">posticalis</tp:taxon-name-part>
            </tp:taxon-name><tp:taxon-authority>Fairmaire, 1879</tp:taxon-authority><xref ref-type="fig" rid="F3">Fig. 3D</xref></tp:nomenclature><tp:treatment-sec sec-type="Previous records" id="SECID0EBRBI"><title>Previous records.</title><p>The species has been reported from the Eastern Province, Al Uyun, Al Hasa (<xref ref-type="bibr" rid="B15">Háva 2011</xref>); Rhawdet Khorim (<xref ref-type="bibr" rid="B8">Al Dhafer et al. 2016</xref>; <xref ref-type="bibr" rid="B2">Abdel-Dayem et al. 2017</xref>); and the Farasan Archipelago, Farasan and Sajid islands (<xref ref-type="bibr" rid="B5">Abdel-Dayem et al. 2020</xref>). Although <xref ref-type="bibr" rid="B36">Mroczkowski (2002)</xref> reported Wattayah (<named-content xmlns:xlink="http://www.w3.org/1999/xlink" content-type="dwc:verbatimCoordinates" xlink:type="simple"><named-content content-type="geo-json" specific-use="{&#34;type&#34;:&#34;Point&#34;,&#34;coordinates&#34;:[58.500000,23.600000]}" id="NCID0E5RBI" xlink:type="simple">23°36'N, 58°30'E</named-content></named-content>) as a locality for this species in Saudi Arabia, this locality is situated in Oman, not Saudi Arabia.</p></tp:treatment-sec><tp:treatment-sec sec-type="material" id="SECID0EDSBI"><title>Material examined.</title><p>242 specimens listed in Suppl. material <xref ref-type="supplementary-material" rid="S1">1</xref>.</p></tp:treatment-sec><tp:treatment-sec sec-type="distribution" id="SECID0ENSBI"><title>Distribution.</title><p>This species is the most prevalent and widely distributed member of the <tp:taxon-name><tp:taxon-name-part taxon-name-part-type="subfamily">Attageninae</tp:taxon-name-part></tp:taxon-name> in Saudi Arabia, found in almost all provinces (Fig. <xref ref-type="fig" rid="F6">6</xref>), with an elevation range of 6–1990 m a.s.l. Globally, its distribution spans the Afrotropical region, including Eritrea, Ethiopia, and Senegal. It extends northward into the Sahel region, encompassing Mauretania, Niger, and Sudan; as well as North Africa, including Algeria, Egypt, Morocco, and Tunisia; and reaches into southern Europe (Spain). To the east, it is found in the Levant region, which includes Jordan, Palestine, and Syria, as well as across the Arabian Peninsula, encompassing Kuwait, Oman, Qatar, Saudi Arabia, the United Arab Emirates, and Yemen.</p><fig id="F6" position="float" orientation="portrait"><object-id xmlns:xlink="http://www.w3.org/1999/xlink" content-type="doi" xlink:type="simple">10.3897/zookeys.1243.146325.figure6</object-id><object-id xmlns:xlink="http://www.w3.org/1999/xlink" content-type="arpha" xlink:type="simple">17A1A736-3825-54EC-8144-1346FFA0DE31</object-id><label>Figure 6.</label><caption><p>Distribution map of <italic><tp:taxon-name><tp:taxon-name-part taxon-name-part-type="genus" reg="Attagenus">Attagenus</tp:taxon-name-part><tp:taxon-name-part taxon-name-part-type="species" reg="posticalis">posticalis</tp:taxon-name-part></tp:taxon-name></italic> in Saudi Arabia.</p></caption><graphic xmlns:xlink="http://www.w3.org/1999/xlink" xlink:href="zookeys-1243-107_article-146325__-g006.jpg" position="float" orientation="portrait" xlink:type="simple" id="oo_1360903.jpg"><uri content-type="original_file" xlink:type="simple">https://binary.pensoft.net/fig/1360903</uri></graphic></fig></tp:treatment-sec><tp:treatment-sec><!--Section generated to contain objects referenced in tp:taxon-treatment.--><fig id="F3" position="float" orientation="portrait"><object-id xmlns:xlink="http://www.w3.org/1999/xlink" content-type="doi" xlink:type="simple">10.3897/zookeys.1243.146325.figure3</object-id><object-id xmlns:xlink="http://www.w3.org/1999/xlink" content-type="arpha" xlink:type="simple">A612244E-2018-58E1-8394-E133E292FA28</object-id><label>Figure 3.</label><caption><p>Dorsal habitus <bold>A–G</bold><italic><tp:taxon-name><tp:taxon-name-part taxon-name-part-type="genus" reg="Attagenus">Attagenus</tp:taxon-name-part></tp:taxon-name></italic> species <bold>A</bold><italic><tp:taxon-name><tp:taxon-name-part taxon-name-part-type="genus" reg="Attagenus">A.</tp:taxon-name-part><tp:taxon-name-part taxon-name-part-type="species" reg="kadleci">kadleci</tp:taxon-name-part></tp:taxon-name></italic> Háva, 2012 female <bold>B</bold><italic><tp:taxon-name><tp:taxon-name-part taxon-name-part-type="genus" reg="Attagenus">A.</tp:taxon-name-part><tp:taxon-name-part taxon-name-part-type="species" reg="lobatus">lobatus</tp:taxon-name-part></tp:taxon-name></italic> Rosenhauer, 1856 female <bold>C</bold><italic><tp:taxon-name><tp:taxon-name-part taxon-name-part-type="genus" reg="Attagenus">A.</tp:taxon-name-part><tp:taxon-name-part taxon-name-part-type="species" reg="logunovi">logunovi</tp:taxon-name-part></tp:taxon-name></italic> Háva, 2015 <bold>D</bold><italic><tp:taxon-name><tp:taxon-name-part taxon-name-part-type="genus" reg="Attagenus">A.</tp:taxon-name-part><tp:taxon-name-part taxon-name-part-type="species" reg="posticalis">posticalis</tp:taxon-name-part></tp:taxon-name></italic> Fairmaire, 1878 <bold>E</bold><italic>A. <tp:taxon-name><tp:taxon-name-part taxon-name-part-type="genus" reg="Attagenus">A.</tp:taxon-name-part><tp:taxon-name-part taxon-name-part-type="species" reg="scalaris">scalaris</tp:taxon-name-part></tp:taxon-name></italic> (Pic, 1894) <bold>F</bold><italic><tp:taxon-name><tp:taxon-name-part taxon-name-part-type="genus" reg="Attagenus">A.</tp:taxon-name-part><tp:taxon-name-part taxon-name-part-type="species" reg="vanharteni">vanharteni</tp:taxon-name-part></tp:taxon-name></italic> Háva, 2009 <bold>G</bold><italic><tp:taxon-name><tp:taxon-name-part taxon-name-part-type="genus" reg="Attagenus">A.</tp:taxon-name-part><tp:taxon-name-part taxon-name-part-type="species" reg="yemensis">yemensis</tp:taxon-name-part></tp:taxon-name></italic> Háva &amp; Herrmann, 2014 <bold>H</bold><italic><tp:taxon-name><tp:taxon-name-part taxon-name-part-type="genus" reg="Telopes">Telopes</tp:taxon-name-part><tp:taxon-name-part taxon-name-part-type="species" reg="tessellatus">tessellatus</tp:taxon-name-part></tp:taxon-name></italic> Reitter, 1887 male <bold>I</bold><italic><tp:taxon-name><tp:taxon-name-part taxon-name-part-type="genus" reg="Telopes">T.</tp:taxon-name-part><tp:taxon-name-part taxon-name-part-type="species" reg="tessellatus">tessellatus</tp:taxon-name-part></tp:taxon-name></italic> Reitter, 1887 female.</p></caption><graphic xmlns:xlink="http://www.w3.org/1999/xlink" xlink:href="zookeys-1243-107_article-146325__-g003.jpg" position="float" orientation="portrait" xlink:type="simple" id="oo_1360900.jpg"><uri content-type="original_file" xlink:type="simple">https://binary.pensoft.net/fig/1360900</uri></graphic></fig><supplementary-material xmlns:xlink="http://www.w3.org/1999/xlink" id="S1" position="float" orientation="portrait" xlink:type="simple"><object-id content-type="doi" xlink:type="simple">10.3897/zookeys.1243.146325.suppl1</object-id><object-id content-type="arpha" xlink:type="simple">817CC5C2-B73C-5380-8E8F-91BFDE8B0EC4</object-id><label>Supplementary material 1</label><caption><p><italic><tp:taxon-name><tp:taxon-name-part taxon-name-part-type="genus" reg="Attagenus">Attagenus</tp:taxon-name-part><tp:taxon-name-part taxon-name-part-type="species" reg="fasciatus">fasciatus</tp:taxon-name-part></tp:taxon-name></italic> (Thunberg, 1795)</p></caption><statement content-type="dataType"><label>Data type</label><p>docx</p></statement><media xlink:href="zookeys-1243-107_article-146325__-s001.docx" mimetype="application" mime-subtype="vnd.openxmlformats-officedocument.wordprocessingml.document" position="float" orientation="portrait" xlink:type="simple" id="oo_1360905.docx"><uri content-type="original_file" xlink:type="simple">https://binary.pensoft.net/file/1360905</uri></media><permissions><license xlink:type="simple"><license-p>This dataset is made available under the Open Database License (http://opendatacommons.org/licenses/odbl/1.0/). The Open Database License (ODbL) is a license agreement intended to allow users to freely share, modify, and use this Dataset while maintaining this same freedom for others, provided that the original source and author(s) are credited.</license-p></license></permissions><attrib specific-use="authors">Jiří Háva, Mahmoud S. Abdel-Dayem, Hathal M. Aldhafer</attrib></supplementary-material></tp:treatment-sec><ref-list><ref id="B15"><mixed-citation xmlns:xlink="http://www.w3.org/1999/xlink" xlink:type="simple"><person-group><name name-style="western"><surname>Háva</surname><given-names>J</given-names></name></person-group> (<year>2011</year>) <article-title>Contribution to the <tp:taxon-name><tp:taxon-name-part taxon-name-part-type="family">Dermestidae</tp:taxon-name-part></tp:taxon-name> (<tp:taxon-name><tp:taxon-name-part taxon-name-part-type="order">Coleoptera</tp:taxon-name-part></tp:taxon-name>) from the Arabian peninsula - 1.</article-title><source>Latvijas Entomologs</source><volume>50</volume>: <fpage>5</fpage>–<lpage>8</lpage>. [Latvian Entomologist]</mixed-citation></ref><ref id="B8"><mixed-citation xmlns:xlink="http://www.w3.org/1999/xlink" xlink:type="simple"><person-group><name name-style="western"><surname>Al Dhafer</surname><given-names>HM</given-names></name><name name-style="western"><surname>Abdel-Dayem</surname><given-names>MS</given-names></name><name name-style="western"><surname>Aldryhim</surname><given-names>YN</given-names></name><name name-style="western"><surname>Fadl</surname><given-names>HH</given-names></name><name name-style="western"><surname>El-Torkey</surname><given-names>AM</given-names></name><name name-style="western"><surname>Elgharbawy</surname><given-names>AA</given-names></name><name name-style="western"><surname>Setyaningrum</surname><given-names>H</given-names></name></person-group> (<year>2016</year>) <article-title>Diversity and composition of ground-dwelling beetle assemblages (<tp:taxon-name><tp:taxon-name-part taxon-name-part-type="class">Insecta</tp:taxon-name-part></tp:taxon-name>: <tp:taxon-name><tp:taxon-name-part taxon-name-part-type="order">Coleoptera</tp:taxon-name-part></tp:taxon-name>) in Rawdhat Khorim National Park, Kingdom of Saudi Arabia.</article-title><source>Journal of Arid Environments</source><volume>127</volume>: <fpage>187</fpage>–<lpage>191</lpage>. <ext-link xlink:href="10.1016/j.jaridenv.2015.11.007" ext-link-type="doi" xlink:type="simple">https://doi.org/10.1016/j.jaridenv.2015.11.007</ext-link></mixed-citation></ref><ref id="B2"><mixed-citation xmlns:xlink="http://www.w3.org/1999/xlink" xlink:type="simple"><person-group><name name-style="western"><surname>Abdel-Dayem</surname><given-names>MS</given-names></name><name name-style="western"><surname>Fad</surname><given-names>HH</given-names></name><name name-style="western"><surname>El-Torkey</surname><given-names>AM</given-names></name><name name-style="western"><surname>Elgharbawy</surname><given-names>AA</given-names></name><name name-style="western"><surname>Aldryhim</surname><given-names>YN</given-names></name><name name-style="western"><surname>Kondratieff</surname><given-names>BC</given-names></name><name name-style="western"><surname>Al Ansi</surname><given-names>AN</given-names></name><name name-style="western"><surname>Aldhafer</surname><given-names>HM</given-names></name></person-group> (<year>2017</year>) <article-title>The beetle fauna (<tp:taxon-name><tp:taxon-name-part taxon-name-part-type="class">Insecta</tp:taxon-name-part></tp:taxon-name>, <tp:taxon-name><tp:taxon-name-part taxon-name-part-type="order">Coleoptera</tp:taxon-name-part></tp:taxon-name>) of the Rawdhat Khorim National Park, Central Saudi Arabia.</article-title><source>ZooKeys</source><volume>653</volume>: <fpage>1</fpage>–<lpage>78</lpage>. <ext-link xlink:href="10.3897/zookeys.653.10252" ext-link-type="doi" xlink:type="simple">https://doi.org/10.3897/zookeys.653.10252</ext-link></mixed-citation></ref><ref id="B5"><mixed-citation xmlns:xlink="http://www.w3.org/1999/xlink" xlink:type="simple"><person-group><name name-style="western"><surname>Abdel-Dayem</surname><given-names>MS</given-names></name><name name-style="western"><surname>Abu El-Ghiet</surname><given-names>UM</given-names></name><name name-style="western"><surname>Elsheikh</surname><given-names>TM</given-names></name><name name-style="western"><surname>Elgharbawy</surname><given-names>AA</given-names></name><name name-style="western"><surname>Al-Fifi</surname><given-names>ZIA</given-names></name><name name-style="western"><surname>Aldhafer</surname><given-names>HM</given-names></name></person-group> (<year>2020</year>) <article-title>The first survey of the Beatles (<tp:taxon-name><tp:taxon-name-part taxon-name-part-type="order">Coleoptera</tp:taxon-name-part></tp:taxon-name>) of the Farasan Archipelago of the southern Red Sea, Kingdom of Saudi Arabia.</article-title><source>ZooKeys</source><volume>959</volume>: <fpage>17</fpage>–<lpage>86</lpage>. <ext-link xlink:href="10.3897/zookeys.959.51224" ext-link-type="doi" xlink:type="simple">https://doi.org/10.3897/zookeys.959.51224</ext-link></mixed-citation></ref><ref id="B36"><mixed-citation xmlns:xlink="http://www.w3.org/1999/xlink" xlink:type="simple"><person-group><name name-style="western"><surname>Mroczkowski</surname><given-names>M</given-names></name></person-group> (<year>2002</year>) <article-title>New distributional data on <tp:taxon-name><tp:taxon-name-part taxon-name-part-type="family">Dermestidae</tp:taxon-name-part></tp:taxon-name> (<tp:taxon-name><tp:taxon-name-part taxon-name-part-type="order">Coleoptera</tp:taxon-name-part></tp:taxon-name>) from Iraq and Arabian Peninsula.</article-title><source>Fragmenta Faunistica</source><volume>45</volume>(<issue>1</issue>): <fpage>27</fpage>–<lpage>30</lpage>. <ext-link xlink:href="10.3161/00159301FF2002.45.1.027" ext-link-type="doi" xlink:type="simple">https://doi.org/10.3161/00159301FF2002.45.1.027</ext-link></mixed-citation></ref></ref-list></tp:taxon-treatment>
