# Supplementary material for: ﻿The subfamily Attageninae (Coleoptera, Dermestidae) from Saudi Arabia
Source: Zookeys. 2025 Jun 25;1243:107–30. doi: 10.3897/zookeys.1243.146325 (PMC12238960; doi:10.3897/zookeys.1243.146325)
Supplement: XML Treatment for Attagenus smirnovi [file zookeys.1243.146325-treatment17.xml]

<!DOCTYPE tp:taxon-treatment
  PUBLIC "-//TaxonX//DTD Taxonomic Treatment Publishing DTD v0 20100105//EN" "tax-treatment-NSO.dtd">
<tp:taxon-treatment xmlns:tp="http://www.plazi.org/taxpub"><tp:treatment-meta><kwd-group><label>Taxon classification</label><kwd>
                <named-content content-type="kingdom">Animalia</named-content>
              </kwd><kwd>
                <named-content content-type="order">Coleoptera</named-content>
              </kwd><kwd>
                <named-content content-type="family">Dermestidae</named-content>
              </kwd></kwd-group><mixed-citation publication-type="journal"><person-group><name><surname>Háva</surname><given-names>Jiří</given-names></name><name><surname>Abdel-Dayem</surname><given-names>Mahmoud S.</given-names></name><name><surname>Aldhafer</surname><given-names>Hathal M.</given-names></name></person-group><article-title>﻿The subfamily <tp:taxon-name><tp:taxon-name-part taxon-name-part-type="subfamily">Attageninae</tp:taxon-name-part></tp:taxon-name> (<tp:taxon-name><tp:taxon-name-part taxon-name-part-type="order">Coleoptera</tp:taxon-name-part></tp:taxon-name>, <tp:taxon-name><tp:taxon-name-part taxon-name-part-type="family">Dermestidae</tp:taxon-name-part></tp:taxon-name>) from Saudi Arabia</article-title><source>Zookeys</source><day>25</day><month>06</month><year>2025</year><volume>1243</volume><fpage>107</fpage><lpage>130</lpage><pub-id pub-id-type="doi">10.3897/zookeys.1243.146325</pub-id></mixed-citation></tp:treatment-meta><tp:nomenclature><label>﻿</label><tp:taxon-name>
              <object-id xmlns:xlink="http://www.w3.org/1999/xlink" content-type="arpha" xlink:type="simple">543F8FE0-087A-5EC4-878B-CB2FD89B357D</object-id>
              <tp:taxon-name-part taxon-name-part-type="genus" reg="Attagenus">Attagenus</tp:taxon-name-part>
              <tp:taxon-name-part taxon-name-part-type="species" reg="smirnovi">smirnovi</tp:taxon-name-part>
            </tp:taxon-name><tp:taxon-authority>Zhantiev, 1973</tp:taxon-authority></tp:nomenclature><tp:treatment-sec sec-type="Previous records" id="SECID0EU4BI"><title>Previous records.</title><p>Saudi Arabia (<xref ref-type="bibr" rid="B13">Hagstrum and Subramanyam 2009</xref>)</p></tp:treatment-sec><tp:treatment-sec sec-type="remarks" id="SECID0E54BI"><title>Remarks.</title><p>Although <xref ref-type="bibr" rid="B13">Hagstrum and Subramanyam (2009)</xref> mentioned the species from Saudi Arabia, they did not provide specific details about its locality; from the Arabian Peninsula the species is known from Oman and Yemen</p></tp:treatment-sec><ref-list><ref id="B13"><mixed-citation xmlns:xlink="http://www.w3.org/1999/xlink" xlink:type="simple"><person-group><name name-style="western"><surname>Hagstrum</surname><given-names>DW</given-names></name><name name-style="western"><surname>Subramanyam</surname><given-names>B</given-names></name></person-group> (<year>2009</year>) <source>Stored-product Insect Resource.</source><publisher-name>American Association of Cereal Chemists International</publisher-name>, <publisher-loc>St. Paul</publisher-loc>, <size units="page">509 pp</size>.</mixed-citation></ref></ref-list></tp:taxon-treatment>
