# Supplementary material for: ﻿The subfamily Attageninae (Coleoptera, Dermestidae) from Saudi Arabia
Source: Zookeys. 2025 Jun 25;1243:107–30. doi: 10.3897/zookeys.1243.146325 (PMC12238960; doi:10.3897/zookeys.1243.146325)
Supplement: XML Treatment for Attagenus vanharteni [file zookeys.1243.146325-treatment18.xml]

<!DOCTYPE tp:taxon-treatment
  PUBLIC "-//TaxonX//DTD Taxonomic Treatment Publishing DTD v0 20100105//EN" "tax-treatment-NSO.dtd">
<tp:taxon-treatment xmlns:tp="http://www.plazi.org/taxpub"><tp:treatment-meta><kwd-group><label>Taxon classification</label><kwd>
                <named-content content-type="kingdom">Animalia</named-content>
              </kwd><kwd>
                <named-content content-type="order">Coleoptera</named-content>
              </kwd><kwd>
                <named-content content-type="family">Dermestidae</named-content>
              </kwd></kwd-group><mixed-citation publication-type="journal"><person-group><name><surname>Háva</surname><given-names>Jiří</given-names></name><name><surname>Abdel-Dayem</surname><given-names>Mahmoud S.</given-names></name><name><surname>Aldhafer</surname><given-names>Hathal M.</given-names></name></person-group><article-title>﻿The subfamily <tp:taxon-name><tp:taxon-name-part taxon-name-part-type="subfamily">Attageninae</tp:taxon-name-part></tp:taxon-name> (<tp:taxon-name><tp:taxon-name-part taxon-name-part-type="order">Coleoptera</tp:taxon-name-part></tp:taxon-name>, <tp:taxon-name><tp:taxon-name-part taxon-name-part-type="family">Dermestidae</tp:taxon-name-part></tp:taxon-name>) from Saudi Arabia</article-title><source>Zookeys</source><day>25</day><month>06</month><year>2025</year><volume>1243</volume><fpage>107</fpage><lpage>130</lpage><pub-id pub-id-type="doi">10.3897/zookeys.1243.146325</pub-id></mixed-citation></tp:treatment-meta><tp:nomenclature><label>﻿</label><tp:taxon-name>
              <object-id xmlns:xlink="http://www.w3.org/1999/xlink" content-type="arpha" xlink:type="simple">46576BE0-ED8D-5DF3-9F4C-A3C3966DBC36</object-id>
              <tp:taxon-name-part taxon-name-part-type="genus" reg="Attagenus">Attagenus</tp:taxon-name-part>
              <tp:taxon-name-part taxon-name-part-type="species" reg="vanharteni">vanharteni</tp:taxon-name-part>
            </tp:taxon-name><tp:taxon-authority>Háva, 2009</tp:taxon-authority><xref ref-type="fig" rid="F3">Fig. 3F</xref></tp:nomenclature><tp:treatment-sec sec-type="Previous records" id="SECID0ER6BI"><title>Previous records.</title><p>The species was previously reported from Hofuf (<xref ref-type="bibr" rid="B35">Mroczkowski 1979</xref> and Rhawdet Khorim (<xref ref-type="bibr" rid="B8">Al Dhafer et al. 2016</xref>; <xref ref-type="bibr" rid="B2">Abdel-Dayem et al. 2017</xref>) under the name <italic><tp:taxon-name><tp:taxon-name-part taxon-name-part-type="genus" reg="Attagenus">A.</tp:taxon-name-part><tp:taxon-name-part taxon-name-part-type="species" reg="fasciolatus">fasciolatus</tp:taxon-name-part></tp:taxon-name></italic>.</p></tp:treatment-sec><tp:treatment-sec sec-type="material" id="SECID0EOACI"><title>Material examined.</title><p>126 specimens listed in Suppl. material <xref ref-type="supplementary-material" rid="S1">1</xref>.</p></tp:treatment-sec><tp:treatment-sec sec-type="remarks" id="SECID0EYACI"><title>Remarks.</title><p><xref ref-type="bibr" rid="B35">Mroczkowski (1979)</xref> and <xref ref-type="bibr" rid="B8">Al Dhafer et al. (2016)</xref> previously reported the species in Saudi Arabia as <italic><tp:taxon-name><tp:taxon-name-part taxon-name-part-type="genus" reg="Attagenus">A.</tp:taxon-name-part><tp:taxon-name-part taxon-name-part-type="species" reg="fasciolatus">fasciolatus</tp:taxon-name-part></tp:taxon-name></italic>. However, this species is excluded from the fauna of Saudi Arabia as the specimens reported actually belong to <italic><tp:taxon-name><tp:taxon-name-part taxon-name-part-type="genus" reg="Attagenus">A.</tp:taxon-name-part><tp:taxon-name-part taxon-name-part-type="species" reg="vanharteni">vanharteni</tp:taxon-name-part></tp:taxon-name></italic> Háva, 2009.</p></tp:treatment-sec><tp:treatment-sec sec-type="distribution" id="SECID0E3BCI"><title>Distribution.</title><p>The species is found at elevations between 153 and 980 m a.s.l. It is recorded across different regions of Saudi Arabia, including the central region (Riyadh Province), the eastern region (Eastern Province), the northern regions (Jouf, Madinah, and Tabouk provinces) and the southern region (Najran Province) (Fig. <xref ref-type="fig" rid="F7">7</xref>). Globally, it is endemic to the Arabian Peninsula, with known occurrences in Oman, Qatar, the United Arab Emirates, and Yemen; and here it is newly recorded in Saudi Arabia.</p></tp:treatment-sec><tp:treatment-sec><!--Section generated to contain objects referenced in tp:taxon-treatment.--><fig id="F3" position="float" orientation="portrait"><object-id xmlns:xlink="http://www.w3.org/1999/xlink" content-type="doi" xlink:type="simple">10.3897/zookeys.1243.146325.figure3</object-id><object-id xmlns:xlink="http://www.w3.org/1999/xlink" content-type="arpha" xlink:type="simple">A612244E-2018-58E1-8394-E133E292FA28</object-id><label>Figure 3.</label><caption><p>Dorsal habitus <bold>A–G</bold><italic><tp:taxon-name><tp:taxon-name-part taxon-name-part-type="genus" reg="Attagenus">Attagenus</tp:taxon-name-part></tp:taxon-name></italic> species <bold>A</bold><italic><tp:taxon-name><tp:taxon-name-part taxon-name-part-type="genus" reg="Attagenus">A.</tp:taxon-name-part><tp:taxon-name-part taxon-name-part-type="species" reg="kadleci">kadleci</tp:taxon-name-part></tp:taxon-name></italic> Háva, 2012 female <bold>B</bold><italic><tp:taxon-name><tp:taxon-name-part taxon-name-part-type="genus" reg="Attagenus">A.</tp:taxon-name-part><tp:taxon-name-part taxon-name-part-type="species" reg="lobatus">lobatus</tp:taxon-name-part></tp:taxon-name></italic> Rosenhauer, 1856 female <bold>C</bold><italic><tp:taxon-name><tp:taxon-name-part taxon-name-part-type="genus" reg="Attagenus">A.</tp:taxon-name-part><tp:taxon-name-part taxon-name-part-type="species" reg="logunovi">logunovi</tp:taxon-name-part></tp:taxon-name></italic> Háva, 2015 <bold>D</bold><italic><tp:taxon-name><tp:taxon-name-part taxon-name-part-type="genus" reg="Attagenus">A.</tp:taxon-name-part><tp:taxon-name-part taxon-name-part-type="species" reg="posticalis">posticalis</tp:taxon-name-part></tp:taxon-name></italic> Fairmaire, 1878 <bold>E</bold><italic>A. <tp:taxon-name><tp:taxon-name-part taxon-name-part-type="genus" reg="Attagenus">A.</tp:taxon-name-part><tp:taxon-name-part taxon-name-part-type="species" reg="scalaris">scalaris</tp:taxon-name-part></tp:taxon-name></italic> (Pic, 1894) <bold>F</bold><italic><tp:taxon-name><tp:taxon-name-part taxon-name-part-type="genus" reg="Attagenus">A.</tp:taxon-name-part><tp:taxon-name-part taxon-name-part-type="species" reg="vanharteni">vanharteni</tp:taxon-name-part></tp:taxon-name></italic> Háva, 2009 <bold>G</bold><italic><tp:taxon-name><tp:taxon-name-part taxon-name-part-type="genus" reg="Attagenus">A.</tp:taxon-name-part><tp:taxon-name-part taxon-name-part-type="species" reg="yemensis">yemensis</tp:taxon-name-part></tp:taxon-name></italic> Háva &amp; Herrmann, 2014 <bold>H</bold><italic><tp:taxon-name><tp:taxon-name-part taxon-name-part-type="genus" reg="Telopes">Telopes</tp:taxon-name-part><tp:taxon-name-part taxon-name-part-type="species" reg="tessellatus">tessellatus</tp:taxon-name-part></tp:taxon-name></italic> Reitter, 1887 male <bold>I</bold><italic><tp:taxon-name><tp:taxon-name-part taxon-name-part-type="genus" reg="Telopes">T.</tp:taxon-name-part><tp:taxon-name-part taxon-name-part-type="species" reg="tessellatus">tessellatus</tp:taxon-name-part></tp:taxon-name></italic> Reitter, 1887 female.</p></caption><graphic xmlns:xlink="http://www.w3.org/1999/xlink" xlink:href="zookeys-1243-107_article-146325__-g003.jpg" position="float" orientation="portrait" xlink:type="simple" id="oo_1360900.jpg"><uri content-type="original_file" xlink:type="simple">https://binary.pensoft.net/fig/1360900</uri></graphic></fig><supplementary-material xmlns:xlink="http://www.w3.org/1999/xlink" id="S1" position="float" orientation="portrait" xlink:type="simple"><object-id content-type="doi" xlink:type="simple">10.3897/zookeys.1243.146325.suppl1</object-id><object-id content-type="arpha" xlink:type="simple">817CC5C2-B73C-5380-8E8F-91BFDE8B0EC4</object-id><label>Supplementary material 1</label><caption><p><italic><tp:taxon-name><tp:taxon-name-part taxon-name-part-type="genus" reg="Attagenus">Attagenus</tp:taxon-name-part><tp:taxon-name-part taxon-name-part-type="species" reg="fasciatus">fasciatus</tp:taxon-name-part></tp:taxon-name></italic> (Thunberg, 1795)</p></caption><statement content-type="dataType"><label>Data type</label><p>docx</p></statement><media xlink:href="zookeys-1243-107_article-146325__-s001.docx" mimetype="application" mime-subtype="vnd.openxmlformats-officedocument.wordprocessingml.document" position="float" orientation="portrait" xlink:type="simple" id="oo_1360905.docx"><uri content-type="original_file" xlink:type="simple">https://binary.pensoft.net/file/1360905</uri></media><permissions><license xlink:type="simple"><license-p>This dataset is made available under the Open Database License (http://opendatacommons.org/licenses/odbl/1.0/). The Open Database License (ODbL) is a license agreement intended to allow users to freely share, modify, and use this Dataset while maintaining this same freedom for others, provided that the original source and author(s) are credited.</license-p></license></permissions><attrib specific-use="authors">Jiří Háva, Mahmoud S. Abdel-Dayem, Hathal M. Aldhafer</attrib></supplementary-material><fig id="F7" position="float" orientation="portrait"><object-id xmlns:xlink="http://www.w3.org/1999/xlink" content-type="doi" xlink:type="simple">10.3897/zookeys.1243.146325.figure7</object-id><object-id xmlns:xlink="http://www.w3.org/1999/xlink" content-type="arpha" xlink:type="simple">E66E9F8A-87D2-5F97-9E71-7B560A149508</object-id><label>Figure 7.</label><caption><p>Distribution map of <tp:taxon-name><tp:taxon-name-part taxon-name-part-type="subfamily">Attageninae</tp:taxon-name-part></tp:taxon-name> species in Saudi Arabia: <italic><tp:taxon-name><tp:taxon-name-part taxon-name-part-type="genus" reg="Attagenus">Attagenus</tp:taxon-name-part><tp:taxon-name-part taxon-name-part-type="species" reg="scalaris">scalaris</tp:taxon-name-part></tp:taxon-name></italic>, <italic><tp:taxon-name><tp:taxon-name-part taxon-name-part-type="genus" reg="Attagenus">A.</tp:taxon-name-part></tp:taxon-name></italic> sp., <italic><tp:taxon-name><tp:taxon-name-part taxon-name-part-type="genus" reg="Attagenus">A.</tp:taxon-name-part><tp:taxon-name-part taxon-name-part-type="species" reg="vanharteni">vanharteni</tp:taxon-name-part></tp:taxon-name></italic>, <italic><tp:taxon-name><tp:taxon-name-part taxon-name-part-type="genus" reg="Attagenus">A.</tp:taxon-name-part><tp:taxon-name-part taxon-name-part-type="species" reg="yemensis">yemensis</tp:taxon-name-part></tp:taxon-name></italic>, and <italic><tp:taxon-name><tp:taxon-name-part taxon-name-part-type="genus" reg="Teleopes">Teleopes</tp:taxon-name-part><tp:taxon-name-part taxon-name-part-type="species" reg="tessellatus">tessellatus</tp:taxon-name-part></tp:taxon-name></italic>.</p></caption><graphic xmlns:xlink="http://www.w3.org/1999/xlink" xlink:href="zookeys-1243-107_article-146325__-g007.jpg" position="float" orientation="portrait" xlink:type="simple" id="oo_1360904.jpg"><uri content-type="original_file" xlink:type="simple">https://binary.pensoft.net/fig/1360904</uri></graphic></fig></tp:treatment-sec><ref-list><ref id="B35"><mixed-citation xmlns:xlink="http://www.w3.org/1999/xlink" xlink:type="simple"><person-group><name name-style="western"><surname>Mroczkowski</surname><given-names>M</given-names></name></person-group> (<year>1979</year>) <article-title>Insects of Saudi Arabia, <tp:taxon-name><tp:taxon-name-part taxon-name-part-type="order">Coleoptera</tp:taxon-name-part></tp:taxon-name>: Fam. <tp:taxon-name><tp:taxon-name-part taxon-name-part-type="family">Dermestidae</tp:taxon-name-part></tp:taxon-name>, Part 1.</article-title><source>Fauna of Saudi Arabia</source><volume>1</volume>: <fpage>212</fpage>–<lpage>214</lpage>.</mixed-citation></ref><ref id="B8"><mixed-citation xmlns:xlink="http://www.w3.org/1999/xlink" xlink:type="simple"><person-group><name name-style="western"><surname>Al Dhafer</surname><given-names>HM</given-names></name><name name-style="western"><surname>Abdel-Dayem</surname><given-names>MS</given-names></name><name name-style="western"><surname>Aldryhim</surname><given-names>YN</given-names></name><name name-style="western"><surname>Fadl</surname><given-names>HH</given-names></name><name name-style="western"><surname>El-Torkey</surname><given-names>AM</given-names></name><name name-style="western"><surname>Elgharbawy</surname><given-names>AA</given-names></name><name name-style="western"><surname>Setyaningrum</surname><given-names>H</given-names></name></person-group> (<year>2016</year>) <article-title>Diversity and composition of ground-dwelling beetle assemblages (<tp:taxon-name><tp:taxon-name-part taxon-name-part-type="class">Insecta</tp:taxon-name-part></tp:taxon-name>: <tp:taxon-name><tp:taxon-name-part taxon-name-part-type="order">Coleoptera</tp:taxon-name-part></tp:taxon-name>) in Rawdhat Khorim National Park, Kingdom of Saudi Arabia.</article-title><source>Journal of Arid Environments</source><volume>127</volume>: <fpage>187</fpage>–<lpage>191</lpage>. <ext-link xlink:href="10.1016/j.jaridenv.2015.11.007" ext-link-type="doi" xlink:type="simple">https://doi.org/10.1016/j.jaridenv.2015.11.007</ext-link></mixed-citation></ref><ref id="B2"><mixed-citation xmlns:xlink="http://www.w3.org/1999/xlink" xlink:type="simple"><person-group><name name-style="western"><surname>Abdel-Dayem</surname><given-names>MS</given-names></name><name name-style="western"><surname>Fad</surname><given-names>HH</given-names></name><name name-style="western"><surname>El-Torkey</surname><given-names>AM</given-names></name><name name-style="western"><surname>Elgharbawy</surname><given-names>AA</given-names></name><name name-style="western"><surname>Aldryhim</surname><given-names>YN</given-names></name><name name-style="western"><surname>Kondratieff</surname><given-names>BC</given-names></name><name name-style="western"><surname>Al Ansi</surname><given-names>AN</given-names></name><name name-style="western"><surname>Aldhafer</surname><given-names>HM</given-names></name></person-group> (<year>2017</year>) <article-title>The beetle fauna (<tp:taxon-name><tp:taxon-name-part taxon-name-part-type="class">Insecta</tp:taxon-name-part></tp:taxon-name>, <tp:taxon-name><tp:taxon-name-part taxon-name-part-type="order">Coleoptera</tp:taxon-name-part></tp:taxon-name>) of the Rawdhat Khorim National Park, Central Saudi Arabia.</article-title><source>ZooKeys</source><volume>653</volume>: <fpage>1</fpage>–<lpage>78</lpage>. <ext-link xlink:href="10.3897/zookeys.653.10252" ext-link-type="doi" xlink:type="simple">https://doi.org/10.3897/zookeys.653.10252</ext-link></mixed-citation></ref></ref-list></tp:taxon-treatment>
