# Supplementary material for: ﻿The subfamily Attageninae (Coleoptera, Dermestidae) from Saudi Arabia
Source: Zookeys. 2025 Jun 25;1243:107–30. doi: 10.3897/zookeys.1243.146325 (PMC12238960; doi:10.3897/zookeys.1243.146325)
Supplement: XML Treatment for Attagenus yemensis [file zookeys.1243.146325-treatment19.xml]

<!DOCTYPE tp:taxon-treatment
  PUBLIC "-//TaxonX//DTD Taxonomic Treatment Publishing DTD v0 20100105//EN" "tax-treatment-NSO.dtd">
<tp:taxon-treatment xmlns:tp="http://www.plazi.org/taxpub"><tp:treatment-meta><kwd-group><label>Taxon classification</label><kwd>
                <named-content content-type="kingdom">Animalia</named-content>
              </kwd><kwd>
                <named-content content-type="order">Coleoptera</named-content>
              </kwd><kwd>
                <named-content content-type="family">Dermestidae</named-content>
              </kwd></kwd-group><mixed-citation publication-type="journal"><person-group><name><surname>Háva</surname><given-names>Jiří</given-names></name><name><surname>Abdel-Dayem</surname><given-names>Mahmoud S.</given-names></name><name><surname>Aldhafer</surname><given-names>Hathal M.</given-names></name></person-group><article-title>﻿The subfamily <tp:taxon-name><tp:taxon-name-part taxon-name-part-type="subfamily">Attageninae</tp:taxon-name-part></tp:taxon-name> (<tp:taxon-name><tp:taxon-name-part taxon-name-part-type="order">Coleoptera</tp:taxon-name-part></tp:taxon-name>, <tp:taxon-name><tp:taxon-name-part taxon-name-part-type="family">Dermestidae</tp:taxon-name-part></tp:taxon-name>) from Saudi Arabia</article-title><source>Zookeys</source><day>25</day><month>06</month><year>2025</year><volume>1243</volume><fpage>107</fpage><lpage>130</lpage><pub-id pub-id-type="doi">10.3897/zookeys.1243.146325</pub-id></mixed-citation></tp:treatment-meta><tp:nomenclature><label>﻿</label><tp:taxon-name>
              <object-id xmlns:xlink="http://www.w3.org/1999/xlink" content-type="arpha" xlink:type="simple">2EC91F70-2D8B-5F19-B22D-484DA32FA9C6</object-id>
              <tp:taxon-name-part taxon-name-part-type="genus" reg="Attagenus">Attagenus</tp:taxon-name-part>
              <tp:taxon-name-part taxon-name-part-type="species" reg="yemensis">yemensis</tp:taxon-name-part>
            </tp:taxon-name><tp:taxon-authority>Háva &amp; Herrmann, 2014</tp:taxon-authority><xref ref-type="fig" rid="F3">Fig. 3G</xref></tp:nomenclature><tp:treatment-sec sec-type="material" id="SECID0EPDCI"><title>Material examined.</title><p>Saudi Arabia • 4 ex; Asir, Abha, Raydah, <named-content xmlns:xlink="http://www.w3.org/1999/xlink" content-type="dwc:verbatimCoordinates" xlink:type="simple"><named-content content-type="geo-json" specific-use="{&#34;type&#34;:&#34;Point&#34;,&#34;coordinates&#34;:[42.390333,18.193633]}" id="NCID0EYDCI" xlink:type="simple">18°11.618'N, 42°23.420'E</named-content></named-content>; Alt. 1772 m; 8.vi.2014; <abbrev xmlns:xlink="http://www.w3.org/1999/xlink" xlink:title="light traps" id="ABBRID0E4DCI" xlink:type="simple">LT</abbrev> 8; Al Dhafer H., Fadl H., Abdeldayem M., El Torkey A &amp; El Gharbawy A. leg.; J. Háva det.; <abbrev xmlns:xlink="http://www.w3.org/1999/xlink" xlink:title="King Saud University Museum of Arthropods" id="ABBRID0EHECI" xlink:type="simple">KSMA</abbrev> • 3 ex; Bahah Province, Al-Mukhwah, Shada Al Ala, <named-content xmlns:xlink="http://www.w3.org/1999/xlink" content-type="dwc:verbatimCoordinates" xlink:type="simple"><named-content content-type="geo-json" specific-use="{&#34;type&#34;:&#34;Point&#34;,&#34;coordinates&#34;:[41.301483,19.862700]}" id="NCID0EOECI" xlink:type="simple">19°51.762'N, 41°18.089'E</named-content></named-content>; Alt. 1225 m; 5.v.2015; <abbrev xmlns:xlink="http://www.w3.org/1999/xlink" xlink:title="light traps" id="ABBRID0ETECI" xlink:type="simple">LT</abbrev> 6; Al Dhafer H., Fadl H., Abdeldayem M., El Torkey A. &amp; El Gharbawy A. leg.; J. Háva det.; <abbrev xmlns:xlink="http://www.w3.org/1999/xlink" xlink:title="King Saud University Museum of Arthropods" id="ABBRID0EDFCI" xlink:type="simple">KSMA</abbrev> • 1 ex; ibidem; 3.vi.2014; <abbrev xmlns:xlink="http://www.w3.org/1999/xlink" xlink:title="light traps" id="ABBRID0EHFCI" xlink:type="simple">LT</abbrev> 4; J. Háva det.; <abbrev xmlns:xlink="http://www.w3.org/1999/xlink" xlink:title="Jiří Háva, Private Entomological Laboratory and Collection, Únětice u Prahy" id="ABBRID0ELFCI" xlink:type="simple">JHAC</abbrev> • 1 ex; ibidem; 2.ix.2015; <abbrev xmlns:xlink="http://www.w3.org/1999/xlink" xlink:title="light traps" id="ABBRID0EPFCI" xlink:type="simple">LT</abbrev> 2; J. Háva det.; <abbrev xmlns:xlink="http://www.w3.org/1999/xlink" xlink:title="King Saud University Museum of Arthropods" id="ABBRID0ETFCI" xlink:type="simple">KSMA</abbrev> • 4 ex; ibidem; 27.vii.2015; J. Háva det.; <abbrev xmlns:xlink="http://www.w3.org/1999/xlink" xlink:title="King Saud University Museum of Arthropods" id="ABBRID0EXFCI" xlink:type="simple">KSMA</abbrev> • 3 ex; Baha Province, Al-Mandaq, W.Tourbah; 3.vi.2012; <abbrev xmlns:xlink="http://www.w3.org/1999/xlink" xlink:title="handpicking" id="ABBRID0E2FCI" xlink:type="simple">HP</abbrev>; Al Ansi A., Kondratieff B. &amp; Al Dhafer H. leg.; J. Háva det.; <abbrev xmlns:xlink="http://www.w3.org/1999/xlink" xlink:title="King Saud University Museum of Arthropods" id="ABBRID0EFGCI" xlink:type="simple">KSMA</abbrev> • 1 ex; ibidem; J. Háva det.; <abbrev xmlns:xlink="http://www.w3.org/1999/xlink" xlink:title="Jiří Háva, Private Entomological Laboratory and Collection, Únětice u Prahy" id="ABBRID0EJGCI" xlink:type="simple">JHAC</abbrev> • 1 ex; Jizan Province, Al-Idabi, Aiban, W. Gowra, <named-content xmlns:xlink="http://www.w3.org/1999/xlink" content-type="dwc:verbatimCoordinates" xlink:type="simple"><named-content content-type="geo-json" specific-use="{&#34;type&#34;:&#34;Point&#34;,&#34;coordinates&#34;:[43.070183,17.292817]}" id="NCID0EQGCI" xlink:type="simple">17°17.569'N, 43°04.211'E</named-content></named-content>; Alt. 451 m; 11.xi.2012; <abbrev xmlns:xlink="http://www.w3.org/1999/xlink" xlink:title="beating sheets" id="ABBRID0EVGCI" xlink:type="simple">BS</abbrev>; H.H. Fadl leg.; J. Háva det.; <abbrev xmlns:xlink="http://www.w3.org/1999/xlink" xlink:title="King Saud University Museum of Arthropods" id="ABBRID0EZGCI" xlink:type="simple">KSMA</abbrev>.</p></tp:treatment-sec><tp:treatment-sec sec-type="distribution" id="SECID0E4GCI"><title>Distribution.</title><p>This species is confined to the southwestern regions of Saudi Arabia, specifically Asir, Baha, and Jazan provinces (Fig. <xref ref-type="fig" rid="F7">7</xref>), and is found at altitudes ranging from 451 to 1897 m a.s.l. It is endemic to the Arabian Peninsula, described from Yemen, and here, newly recorded in Saudi Arabia.</p></tp:treatment-sec><tp:treatment-sec><!--Section generated to contain objects referenced in tp:taxon-treatment.--><fig id="F3" position="float" orientation="portrait"><object-id xmlns:xlink="http://www.w3.org/1999/xlink" content-type="doi" xlink:type="simple">10.3897/zookeys.1243.146325.figure3</object-id><object-id xmlns:xlink="http://www.w3.org/1999/xlink" content-type="arpha" xlink:type="simple">A612244E-2018-58E1-8394-E133E292FA28</object-id><label>Figure 3.</label><caption><p>Dorsal habitus <bold>A–G</bold><italic><tp:taxon-name><tp:taxon-name-part taxon-name-part-type="genus" reg="Attagenus">Attagenus</tp:taxon-name-part></tp:taxon-name></italic> species <bold>A</bold><italic><tp:taxon-name><tp:taxon-name-part taxon-name-part-type="genus" reg="Attagenus">A.</tp:taxon-name-part><tp:taxon-name-part taxon-name-part-type="species" reg="kadleci">kadleci</tp:taxon-name-part></tp:taxon-name></italic> Háva, 2012 female <bold>B</bold><italic><tp:taxon-name><tp:taxon-name-part taxon-name-part-type="genus" reg="Attagenus">A.</tp:taxon-name-part><tp:taxon-name-part taxon-name-part-type="species" reg="lobatus">lobatus</tp:taxon-name-part></tp:taxon-name></italic> Rosenhauer, 1856 female <bold>C</bold><italic><tp:taxon-name><tp:taxon-name-part taxon-name-part-type="genus" reg="Attagenus">A.</tp:taxon-name-part><tp:taxon-name-part taxon-name-part-type="species" reg="logunovi">logunovi</tp:taxon-name-part></tp:taxon-name></italic> Háva, 2015 <bold>D</bold><italic><tp:taxon-name><tp:taxon-name-part taxon-name-part-type="genus" reg="Attagenus">A.</tp:taxon-name-part><tp:taxon-name-part taxon-name-part-type="species" reg="posticalis">posticalis</tp:taxon-name-part></tp:taxon-name></italic> Fairmaire, 1878 <bold>E</bold><italic>A. <tp:taxon-name><tp:taxon-name-part taxon-name-part-type="genus" reg="Attagenus">A.</tp:taxon-name-part><tp:taxon-name-part taxon-name-part-type="species" reg="scalaris">scalaris</tp:taxon-name-part></tp:taxon-name></italic> (Pic, 1894) <bold>F</bold><italic><tp:taxon-name><tp:taxon-name-part taxon-name-part-type="genus" reg="Attagenus">A.</tp:taxon-name-part><tp:taxon-name-part taxon-name-part-type="species" reg="vanharteni">vanharteni</tp:taxon-name-part></tp:taxon-name></italic> Háva, 2009 <bold>G</bold><italic><tp:taxon-name><tp:taxon-name-part taxon-name-part-type="genus" reg="Attagenus">A.</tp:taxon-name-part><tp:taxon-name-part taxon-name-part-type="species" reg="yemensis">yemensis</tp:taxon-name-part></tp:taxon-name></italic> Háva &amp; Herrmann, 2014 <bold>H</bold><italic><tp:taxon-name><tp:taxon-name-part taxon-name-part-type="genus" reg="Telopes">Telopes</tp:taxon-name-part><tp:taxon-name-part taxon-name-part-type="species" reg="tessellatus">tessellatus</tp:taxon-name-part></tp:taxon-name></italic> Reitter, 1887 male <bold>I</bold><italic><tp:taxon-name><tp:taxon-name-part taxon-name-part-type="genus" reg="Telopes">T.</tp:taxon-name-part><tp:taxon-name-part taxon-name-part-type="species" reg="tessellatus">tessellatus</tp:taxon-name-part></tp:taxon-name></italic> Reitter, 1887 female.</p></caption><graphic xmlns:xlink="http://www.w3.org/1999/xlink" xlink:href="zookeys-1243-107_article-146325__-g003.jpg" position="float" orientation="portrait" xlink:type="simple" id="oo_1360900.jpg"><uri content-type="original_file" xlink:type="simple">https://binary.pensoft.net/fig/1360900</uri></graphic></fig><fig id="F7" position="float" orientation="portrait"><object-id xmlns:xlink="http://www.w3.org/1999/xlink" content-type="doi" xlink:type="simple">10.3897/zookeys.1243.146325.figure7</object-id><object-id xmlns:xlink="http://www.w3.org/1999/xlink" content-type="arpha" xlink:type="simple">E66E9F8A-87D2-5F97-9E71-7B560A149508</object-id><label>Figure 7.</label><caption><p>Distribution map of <tp:taxon-name><tp:taxon-name-part taxon-name-part-type="subfamily">Attageninae</tp:taxon-name-part></tp:taxon-name> species in Saudi Arabia: <italic><tp:taxon-name><tp:taxon-name-part taxon-name-part-type="genus" reg="Attagenus">Attagenus</tp:taxon-name-part><tp:taxon-name-part taxon-name-part-type="species" reg="scalaris">scalaris</tp:taxon-name-part></tp:taxon-name></italic>, <italic><tp:taxon-name><tp:taxon-name-part taxon-name-part-type="genus" reg="Attagenus">A.</tp:taxon-name-part></tp:taxon-name></italic> sp., <italic><tp:taxon-name><tp:taxon-name-part taxon-name-part-type="genus" reg="Attagenus">A.</tp:taxon-name-part><tp:taxon-name-part taxon-name-part-type="species" reg="vanharteni">vanharteni</tp:taxon-name-part></tp:taxon-name></italic>, <italic><tp:taxon-name><tp:taxon-name-part taxon-name-part-type="genus" reg="Attagenus">A.</tp:taxon-name-part><tp:taxon-name-part taxon-name-part-type="species" reg="yemensis">yemensis</tp:taxon-name-part></tp:taxon-name></italic>, and <italic><tp:taxon-name><tp:taxon-name-part taxon-name-part-type="genus" reg="Teleopes">Teleopes</tp:taxon-name-part><tp:taxon-name-part taxon-name-part-type="species" reg="tessellatus">tessellatus</tp:taxon-name-part></tp:taxon-name></italic>.</p></caption><graphic xmlns:xlink="http://www.w3.org/1999/xlink" xlink:href="zookeys-1243-107_article-146325__-g007.jpg" position="float" orientation="portrait" xlink:type="simple" id="oo_1360904.jpg"><uri content-type="original_file" xlink:type="simple">https://binary.pensoft.net/fig/1360904</uri></graphic></fig></tp:treatment-sec></tp:taxon-treatment>
