# Supplementary material for: ﻿The subfamily Attageninae (Coleoptera, Dermestidae) from Saudi Arabia
Source: Zookeys. 2025 Jun 25;1243:107–30. doi: 10.3897/zookeys.1243.146325 (PMC12238960; doi:10.3897/zookeys.1243.146325)
Supplement: XML Treatment for Attagenus [file zookeys.1243.146325-treatment20.xml]

<!DOCTYPE tp:taxon-treatment
  PUBLIC "-//TaxonX//DTD Taxonomic Treatment Publishing DTD v0 20100105//EN" "tax-treatment-NSO.dtd">
<tp:taxon-treatment xmlns:tp="http://www.plazi.org/taxpub"><tp:treatment-meta><kwd-group><label>Taxon classification</label><kwd>
                <named-content content-type="kingdom">Animalia</named-content>
              </kwd><kwd>
                <named-content content-type="order">Coleoptera</named-content>
              </kwd><kwd>
                <named-content content-type="family">Dermestidae</named-content>
              </kwd></kwd-group><mixed-citation publication-type="journal"><person-group><name><surname>Háva</surname><given-names>Jiří</given-names></name><name><surname>Abdel-Dayem</surname><given-names>Mahmoud S.</given-names></name><name><surname>Aldhafer</surname><given-names>Hathal M.</given-names></name></person-group><article-title>﻿The subfamily <tp:taxon-name><tp:taxon-name-part taxon-name-part-type="subfamily">Attageninae</tp:taxon-name-part></tp:taxon-name> (<tp:taxon-name><tp:taxon-name-part taxon-name-part-type="order">Coleoptera</tp:taxon-name-part></tp:taxon-name>, <tp:taxon-name><tp:taxon-name-part taxon-name-part-type="family">Dermestidae</tp:taxon-name-part></tp:taxon-name>) from Saudi Arabia</article-title><source>Zookeys</source><day>25</day><month>06</month><year>2025</year><volume>1243</volume><fpage>107</fpage><lpage>130</lpage><pub-id pub-id-type="doi">10.3897/zookeys.1243.146325</pub-id></mixed-citation></tp:treatment-meta><tp:nomenclature><label>﻿</label><tp:taxon-name>
              <object-id xmlns:xlink="http://www.w3.org/1999/xlink" content-type="arpha" xlink:type="simple">9A65081E-BDB5-5537-BBE0-185AA1ECC0F0</object-id>
              <tp:taxon-name-part taxon-name-part-type="genus" reg="Attagenus">Attagenus</tp:taxon-name-part>
            </tp:taxon-name><tp:taxon-authority>sp.</tp:taxon-authority></tp:nomenclature><tp:treatment-sec sec-type="material" id="SECID0EHICI"><title>Material examined.</title><p>Saudi Arabia • 1 ♀; Jouf Province, Sakaka, Saleem Al Salim F., <named-content xmlns:xlink="http://www.w3.org/1999/xlink" content-type="dwc:verbatimCoordinates" xlink:type="simple"><named-content content-type="geo-json" specific-use="{&#34;type&#34;:&#34;Point&#34;,&#34;coordinates&#34;:[40.093117,30.006783]}" id="NCID0EQICI" xlink:type="simple">30°00.407'N, 40°05.587'E</named-content></named-content>; 21.vi.2022; <abbrev xmlns:xlink="http://www.w3.org/1999/xlink" xlink:title="sweeping nets" id="ABBRID0EVICI" xlink:type="simple">SW</abbrev> (Parsely); A., Al Ansi et al. leg.; J. Háva det.; <abbrev xmlns:xlink="http://www.w3.org/1999/xlink" xlink:title="Jiří Háva, Private Entomological Laboratory and Collection, Únětice u Prahy" id="ABBRID0E6ICI" xlink:type="simple">JHAC</abbrev> • 1 ♀; Qassim Province, Buraydah; <named-content xmlns:xlink="http://www.w3.org/1999/xlink" content-type="dwc:verbatimCoordinates" xlink:type="simple"><named-content content-type="geo-json" specific-use="{&#34;type&#34;:&#34;Point&#34;,&#34;coordinates&#34;:[44.041383,26.215900]}" id="NCID0EGJCI" xlink:type="simple">26°12.954'N, 44°02.483'E</named-content></named-content>; Alt. 633 m; 17.ix.2011; <abbrev xmlns:xlink="http://www.w3.org/1999/xlink" xlink:title="sweeping nets" id="ABBRID0ELJCI" xlink:type="simple">SW</abbrev>; H. Setyaningrum &amp; A. Al Ansi leg.; J. Háva det.; <abbrev xmlns:xlink="http://www.w3.org/1999/xlink" xlink:title="King Saud University Museum of Arthropods" id="ABBRID0EVJCI" xlink:type="simple">KSMA</abbrev> • 1 ♀; Riyadh Province, Al Aflag, Al Naifiyah, Farshet Sheaal, <named-content xmlns:xlink="http://www.w3.org/1999/xlink" content-type="dwc:verbatimCoordinates" xlink:type="simple"><named-content content-type="geo-json" specific-use="{&#34;type&#34;:&#34;Point&#34;,&#34;coordinates&#34;:[46.592490,22.406200]}" id="NCID0E3JCI" xlink:type="simple">22.4062°N, 46.59249°E</named-content></named-content>; Alt. 601 m; 13.iv.2015; <abbrev xmlns:xlink="http://www.w3.org/1999/xlink" xlink:title="pitfall traps" id="ABBRID0EBKCI" xlink:type="simple">PT</abbrev> (<italic><tp:taxon-name><tp:taxon-name-part taxon-name-part-type="genus" reg="Leptadenia">Leptadenia</tp:taxon-name-part><tp:taxon-name-part taxon-name-part-type="species" reg="pyrotechnica">pyrotechnica</tp:taxon-name-part></tp:taxon-name></italic>), Al Dhafer H., Abdeldayem M, El Torkey A., El Gharbawy A., Soliman A. leg.; J. Háva det.; <abbrev xmlns:xlink="http://www.w3.org/1999/xlink" xlink:title="King Saud University Museum of Arthropods" id="ABBRID0ECLCI" xlink:type="simple">KSMA</abbrev>.</p></tp:treatment-sec><tp:treatment-sec sec-type="remarks" id="SECID0EGLCI"><title>Remarks.</title><p>These female specimens likely represent a new species, closely resembling <italic><tp:taxon-name><tp:taxon-name-part taxon-name-part-type="genus" reg="Attagenus">A.</tp:taxon-name-part><tp:taxon-name-part taxon-name-part-type="species" reg="geisthardti">geisthardti</tp:taxon-name-part></tp:taxon-name></italic> Herrmann &amp; Háva, 2017. However, the species is not described in this study due to the unavailability of a male specimen, which is necessary for a comprehensive taxonomic description.</p></tp:treatment-sec><tp:treatment-sec sec-type="distribution" id="SECID0EXLCI"><title>Distribution.</title><p>The species is found at elevations ranging from 601 to 633 m a.s.l. and is distributed in the central region (Qassim and Riyadh provinces) and the northern region (Jouf Province) of Saudi Arabia (Fig. <xref ref-type="fig" rid="F7">7</xref>).</p><sec sec-type="﻿Genus Telopes Redtenbacher in Russiger 1843" id="SECID0EBMCI"><title>﻿Genus <italic><tp:taxon-name><tp:taxon-name-part taxon-name-part-type="genus" reg="Telopes">Telopes</tp:taxon-name-part></tp:taxon-name></italic> Redtenbacher in Russiger 1843</title></sec></tp:treatment-sec><tp:treatment-sec><!--Section generated to contain objects referenced in tp:taxon-treatment.--><fig id="F7" position="float" orientation="portrait"><object-id xmlns:xlink="http://www.w3.org/1999/xlink" content-type="doi" xlink:type="simple">10.3897/zookeys.1243.146325.figure7</object-id><object-id xmlns:xlink="http://www.w3.org/1999/xlink" content-type="arpha" xlink:type="simple">E66E9F8A-87D2-5F97-9E71-7B560A149508</object-id><label>Figure 7.</label><caption><p>Distribution map of <tp:taxon-name><tp:taxon-name-part taxon-name-part-type="subfamily">Attageninae</tp:taxon-name-part></tp:taxon-name> species in Saudi Arabia: <italic><tp:taxon-name><tp:taxon-name-part taxon-name-part-type="genus" reg="Attagenus">Attagenus</tp:taxon-name-part><tp:taxon-name-part taxon-name-part-type="species" reg="scalaris">scalaris</tp:taxon-name-part></tp:taxon-name></italic>, <italic><tp:taxon-name><tp:taxon-name-part taxon-name-part-type="genus" reg="Attagenus">A.</tp:taxon-name-part></tp:taxon-name></italic> sp., <italic><tp:taxon-name><tp:taxon-name-part taxon-name-part-type="genus" reg="Attagenus">A.</tp:taxon-name-part><tp:taxon-name-part taxon-name-part-type="species" reg="vanharteni">vanharteni</tp:taxon-name-part></tp:taxon-name></italic>, <italic><tp:taxon-name><tp:taxon-name-part taxon-name-part-type="genus" reg="Attagenus">A.</tp:taxon-name-part><tp:taxon-name-part taxon-name-part-type="species" reg="yemensis">yemensis</tp:taxon-name-part></tp:taxon-name></italic>, and <italic><tp:taxon-name><tp:taxon-name-part taxon-name-part-type="genus" reg="Teleopes">Teleopes</tp:taxon-name-part><tp:taxon-name-part taxon-name-part-type="species" reg="tessellatus">tessellatus</tp:taxon-name-part></tp:taxon-name></italic>.</p></caption><graphic xmlns:xlink="http://www.w3.org/1999/xlink" xlink:href="zookeys-1243-107_article-146325__-g007.jpg" position="float" orientation="portrait" xlink:type="simple" id="oo_1360904.jpg"><uri content-type="original_file" xlink:type="simple">https://binary.pensoft.net/fig/1360904</uri></graphic></fig></tp:treatment-sec></tp:taxon-treatment>
