# Supplementary material for: ﻿The subfamily Attageninae (Coleoptera, Dermestidae) from Saudi Arabia
Source: Zookeys. 2025 Jun 25;1243:107–30. doi: 10.3897/zookeys.1243.146325 (PMC12238960; doi:10.3897/zookeys.1243.146325)
Supplement: XML Treatment for Telopes tessellatus [file zookeys.1243.146325-treatment21.xml]

<!DOCTYPE tp:taxon-treatment
  PUBLIC "-//TaxonX//DTD Taxonomic Treatment Publishing DTD v0 20100105//EN" "tax-treatment-NSO.dtd">
<tp:taxon-treatment xmlns:tp="http://www.plazi.org/taxpub"><tp:treatment-meta><kwd-group><label>Taxon classification</label><kwd>
                <named-content content-type="kingdom">Animalia</named-content>
              </kwd><kwd>
                <named-content content-type="order">Coleoptera</named-content>
              </kwd><kwd>
                <named-content content-type="family">Dermestidae</named-content>
              </kwd></kwd-group><mixed-citation publication-type="journal"><person-group><name><surname>Háva</surname><given-names>Jiří</given-names></name><name><surname>Abdel-Dayem</surname><given-names>Mahmoud S.</given-names></name><name><surname>Aldhafer</surname><given-names>Hathal M.</given-names></name></person-group><article-title>﻿The subfamily <tp:taxon-name><tp:taxon-name-part taxon-name-part-type="subfamily">Attageninae</tp:taxon-name-part></tp:taxon-name> (<tp:taxon-name><tp:taxon-name-part taxon-name-part-type="order">Coleoptera</tp:taxon-name-part></tp:taxon-name>, <tp:taxon-name><tp:taxon-name-part taxon-name-part-type="family">Dermestidae</tp:taxon-name-part></tp:taxon-name>) from Saudi Arabia</article-title><source>Zookeys</source><day>25</day><month>06</month><year>2025</year><volume>1243</volume><fpage>107</fpage><lpage>130</lpage><pub-id pub-id-type="doi">10.3897/zookeys.1243.146325</pub-id></mixed-citation></tp:treatment-meta><tp:nomenclature><label>﻿</label><tp:taxon-name>
              <object-id xmlns:xlink="http://www.w3.org/1999/xlink" content-type="arpha" xlink:type="simple">CBA44421-EC7A-58C7-B2CC-9D04AA4BF833</object-id>
              <tp:taxon-name-part taxon-name-part-type="genus" reg="Telopes">Telopes</tp:taxon-name-part>
              <tp:taxon-name-part taxon-name-part-type="species" reg="tessellatus">tessellatus</tp:taxon-name-part>
            </tp:taxon-name><tp:taxon-authority>Reitter, 1887</tp:taxon-authority><xref ref-type="fig" rid="F3">Fig. 3H, I</xref></tp:nomenclature><tp:treatment-sec sec-type="Previous records" id="SECID0EWNCI"><title>Previous records.</title><p>Rhodet Khorim in Riyadh (<xref ref-type="bibr" rid="B2">Abdel-Dayem et al. 2017</xref> 1979 as <italic><tp:taxon-name><tp:taxon-name-part taxon-name-part-type="genus" reg="Attagenus">A.</tp:taxon-name-part><tp:taxon-name-part taxon-name-part-type="species" reg="reitteri">reitteri</tp:taxon-name-part></tp:taxon-name></italic>).</p></tp:treatment-sec><tp:treatment-sec sec-type="material" id="SECID0ELOCI"><title>Material examined.</title><p>Saudi Arabia • 1 ♀; Hail Province, Al Hayit, 15 km S of Fanudah, <named-content xmlns:xlink="http://www.w3.org/1999/xlink" content-type="dwc:verbatimCoordinates" xlink:type="simple"><named-content content-type="geo-json" specific-use="{&#34;type&#34;:&#34;Point&#34;,&#34;coordinates&#34;:[40.663500,25.504083]}" id="NCID0EUOCI" xlink:type="simple">25°30'14.7"N, 40°39'48.6"E</named-content></named-content>; 7.iii.2021, M. Šárovec lgt.; J. Háva det.; <abbrev xmlns:xlink="http://www.w3.org/1999/xlink" xlink:title="Jiří Háva, Private Entomological Laboratory and Collection, Únětice u Prahy" id="ABBRID0EZOCI" xlink:type="simple">JHAC</abbrev> • 1 ♂; Jouf Province, Al-Qurrayat, Rashid Manateh Farm, <named-content xmlns:xlink="http://www.w3.org/1999/xlink" content-type="dwc:verbatimCoordinates" xlink:type="simple"><named-content content-type="geo-json" specific-use="{&#34;type&#34;:&#34;Point&#34;,&#34;coordinates&#34;:[37.529194,31.223417]}" id="NCID0EAPCI" xlink:type="simple">31°13'24.3"N, 37°31'45.1"E</named-content></named-content>; 8.iii.2022; <abbrev xmlns:xlink="http://www.w3.org/1999/xlink" xlink:title="sweeping nets" id="ABBRID0EFPCI" xlink:type="simple">SW</abbrev> (Onion); A. Al Ansi et al. leg.; <italic><tp:taxon-name><tp:taxon-name-part taxon-name-part-type="genus" reg="Attagenus">Attagenus</tp:taxon-name-part><tp:taxon-name-part taxon-name-part-type="species" reg="reitteri">reitteri</tp:taxon-name-part></tp:taxon-name></italic>; J. Háva det.; <abbrev xmlns:xlink="http://www.w3.org/1999/xlink" xlink:title="King Saud University Museum of Arthropods" id="ABBRID0E1PCI" xlink:type="simple">KSMA</abbrev> • 1 ex; Madinah Province, Madinah, Hazem, Awad Farm, <named-content xmlns:xlink="http://www.w3.org/1999/xlink" content-type="dwc:verbatimCoordinates" xlink:type="simple"><named-content content-type="geo-json" specific-use="{&#34;type&#34;:&#34;Point&#34;,&#34;coordinates&#34;:[40.121556,23.304250]}" id="NCID0EBQCI" xlink:type="simple">23°18'15.3"N, 40°07'17.6"E</named-content></named-content>; Alt. 1026 m; 7.ii.2022; Sw (Tomato); <italic><tp:taxon-name><tp:taxon-name-part taxon-name-part-type="genus" reg="Attagenus">Attagenus</tp:taxon-name-part><tp:taxon-name-part taxon-name-part-type="species" reg="reitteri">reitteri</tp:taxon-name-part></tp:taxon-name></italic>; J. Háva det.; <abbrev xmlns:xlink="http://www.w3.org/1999/xlink" xlink:title="King Saud University Museum of Arthropods" id="ABBRID0ERQCI" xlink:type="simple">KSMA</abbrev> • 1 ♂; Qassim Province, Al-Badai, Abdullah Ashimbani Farm, <named-content xmlns:xlink="http://www.w3.org/1999/xlink" content-type="dwc:verbatimCoordinates" xlink:type="simple"><named-content content-type="geo-json" specific-use="{&#34;type&#34;:&#34;Point&#34;,&#34;coordinates&#34;:[43.791944,25.956944]}" id="NCID0EYQCI" xlink:type="simple">25°57'25"N, 43°47'31"E</named-content></named-content>; Alt. 700 m; 15.ii.2022; <abbrev xmlns:xlink="http://www.w3.org/1999/xlink" xlink:title="sweeping nets" id="ABBRID0E4QCI" xlink:type="simple">SW</abbrev> (Barley); H. Chebbi &amp; H. Abbad leg.; <italic><tp:taxon-name><tp:taxon-name-part taxon-name-part-type="genus" reg="Attagenus">Attagenus</tp:taxon-name-part><tp:taxon-name-part taxon-name-part-type="species" reg="reitteri">reitteri</tp:taxon-name-part></tp:taxon-name></italic>; J. Háva det.; <abbrev xmlns:xlink="http://www.w3.org/1999/xlink" xlink:title="King Saud University Museum of Arthropods" id="ABBRID0EMRCI" xlink:type="simple">KSMA</abbrev> • 1 ♂; Riyadh Province, Al-Majmaah, Tumayr, <named-content xmlns:xlink="http://www.w3.org/1999/xlink" content-type="dwc:verbatimCoordinates" xlink:type="simple"><named-content content-type="geo-json" specific-use="{&#34;type&#34;:&#34;Point&#34;,&#34;coordinates&#34;:[45.869722,25.710000]}" id="NCID0ETRCI" xlink:type="simple">25°42'36"N, 45°52'11"E</named-content></named-content>; 1.ii.2010; MT; Al Dhafer H. &amp; Al Husein F. leg.; <italic><tp:taxon-name><tp:taxon-name-part taxon-name-part-type="genus" reg="Attagenus">Attagenus</tp:taxon-name-part><tp:taxon-name-part taxon-name-part-type="species" reg="reitteri">reitteri</tp:taxon-name-part></tp:taxon-name></italic>; J. Háva det.; <abbrev xmlns:xlink="http://www.w3.org/1999/xlink" xlink:title="King Saud University Museum of Arthropods" id="ABBRID0EDSCI" xlink:type="simple">KSMA</abbrev> • 2 ♂; ibidem; 8.ii.2010; MT; Al Dhafer H. &amp; Al Husein F. leg.; <italic><tp:taxon-name><tp:taxon-name-part taxon-name-part-type="genus" reg="Attagenus">Attagenus</tp:taxon-name-part><tp:taxon-name-part taxon-name-part-type="species" reg="reitteri">reitteri</tp:taxon-name-part></tp:taxon-name></italic>; J. Háva det.; <abbrev xmlns:xlink="http://www.w3.org/1999/xlink" xlink:title="King Saud University Museum of Arthropods" id="ABBRID0ESSCI" xlink:type="simple">KSMA</abbrev> • 2 ex; ibidem; <abbrev xmlns:xlink="http://www.w3.org/1999/xlink" xlink:title="Jiří Háva, Private Entomological Laboratory and Collection, Únětice u Prahy" id="ABBRID0EWSCI" xlink:type="simple">JHAC</abbrev> • 1 ♀; ibidem; 15.ii.2010; <italic><tp:taxon-name><tp:taxon-name-part taxon-name-part-type="genus" reg="Attagenus">Attagenus</tp:taxon-name-part><tp:taxon-name-part taxon-name-part-type="species" reg="reitteri">reitteri</tp:taxon-name-part></tp:taxon-name></italic>; J. Háva det.; <abbrev xmlns:xlink="http://www.w3.org/1999/xlink" xlink:title="King Saud University Museum of Arthropods" id="ABBRID0EFTCI" xlink:type="simple">KSMA</abbrev> • 1 ♂; ibidem; 26.ii.2010; <italic><tp:taxon-name><tp:taxon-name-part taxon-name-part-type="genus" reg="Attagenus">Attagenus</tp:taxon-name-part><tp:taxon-name-part taxon-name-part-type="species" reg="reitteri">reitteri</tp:taxon-name-part></tp:taxon-name></italic>; J. Háva det.; <abbrev xmlns:xlink="http://www.w3.org/1999/xlink" xlink:title="King Saud University Museum of Arthropods" id="ABBRID0EUTCI" xlink:type="simple">KSMA</abbrev> • 1 ♂; Riyadh Province, Ramah, Rhodet Khorim, <named-content xmlns:xlink="http://www.w3.org/1999/xlink" content-type="dwc:verbatimCoordinates" xlink:type="simple"><named-content content-type="geo-json" specific-use="{&#34;type&#34;:&#34;Point&#34;,&#34;coordinates&#34;:[47.278533,25.383100]}" id="NCID0E2TCI" xlink:type="simple">25°22.986'N, 47°16.712'E</named-content></named-content>; Alt. 559 m; 9.ii.2013, <abbrev xmlns:xlink="http://www.w3.org/1999/xlink" xlink:title="sweeping nets" id="ABBRID0EAUCI" xlink:type="simple">SW</abbrev> (<italic><tp:taxon-name><tp:taxon-name-part taxon-name-part-type="genus" reg="Rhazya">Rhazya</tp:taxon-name-part><tp:taxon-name-part taxon-name-part-type="species" reg="steicta">steicta</tp:taxon-name-part></tp:taxon-name></italic>); <italic><tp:taxon-name><tp:taxon-name-part taxon-name-part-type="genus" reg="Attagenus">Attagenus</tp:taxon-name-part><tp:taxon-name-part taxon-name-part-type="species" reg="reitteri">reitteri</tp:taxon-name-part></tp:taxon-name></italic> Mroczkowski, 1968; J. Háva det.; <abbrev xmlns:xlink="http://www.w3.org/1999/xlink" xlink:title="King Saud University Museum of Arthropods" id="ABBRID0E1UCI" xlink:type="simple">KSMA</abbrev> • 1 ♂; Riyadh Province, Shaqra, 20 km NW Ushaiqur, <named-content xmlns:xlink="http://www.w3.org/1999/xlink" content-type="dwc:verbatimCoordinates" xlink:type="simple"><named-content content-type="geo-json" specific-use="{&#34;type&#34;:&#34;Point&#34;,&#34;coordinates&#34;:[45.037222,25.496639]}" id="NCID0EBVCI" xlink:type="simple">25°29'47.9"N, 45°02'14"E</named-content></named-content>; 5–6.iii.2023, M. Šárovec lgt.; J. Háva det.; <abbrev xmlns:xlink="http://www.w3.org/1999/xlink" xlink:title="Jiří Háva, Private Entomological Laboratory and Collection, Únětice u Prahy" id="ABBRID0EGVCI" xlink:type="simple">JHAC</abbrev> • 1 ♀; Riyadh Province, Thadiq, cca 90 km NNW of Riyadh, <named-content xmlns:xlink="http://www.w3.org/1999/xlink" content-type="dwc:verbatimCoordinates" xlink:type="simple"><named-content content-type="geo-json" specific-use="{&#34;type&#34;:&#34;Point&#34;,&#34;coordinates&#34;:[45.984889,25.457056]}" id="NCID0ENVCI" xlink:type="simple">25°27'25.4"N, 45°59'5.6"E</named-content></named-content>; 5.iii.2023; M. Krejčíř lgt.; J. Háva det.; <abbrev xmlns:xlink="http://www.w3.org/1999/xlink" xlink:title="Jiří Háva, Private Entomological Laboratory and Collection, Únětice u Prahy" id="ABBRID0ESVCI" xlink:type="simple">JHAC</abbrev>.</p></tp:treatment-sec><tp:treatment-sec sec-type="remarks" id="SECID0EWVCI"><title>Remarks.</title><p>The species was previously misidentified as <italic><tp:taxon-name><tp:taxon-name-part taxon-name-part-type="genus" reg="Attagenus">Attagenus</tp:taxon-name-part><tp:taxon-name-part taxon-name-part-type="species" reg="reitteri">reitteri</tp:taxon-name-part></tp:taxon-name></italic> Mroczkowski, 1968 by <xref ref-type="bibr" rid="B2">Abdel-Dayem et al. (2017)</xref>. However, that taxon is now excluded from the fauna of Saudi Arabia.</p></tp:treatment-sec><tp:treatment-sec sec-type="distribution" id="SECID0ELWCI"><title>Distribution.</title><p>This species, new to Saudi Arabia, is found in the central region (Hail, Qassim, and Riyadh provinces), the western region (Madinah Province), and the northern region (Jouf Province) (Fig. <xref ref-type="fig" rid="F7">7</xref>). Its elevation ranges from 518 to 1136 m a.s.l. Globally, it is distributed across the Mediterranean Basin, including Egypt, Libya, Israel, Palestine, Syria, and Turkey.</p></tp:treatment-sec><tp:treatment-sec><!--Section generated to contain objects referenced in tp:taxon-treatment.--><fig id="F3" position="float" orientation="portrait"><object-id xmlns:xlink="http://www.w3.org/1999/xlink" content-type="doi" xlink:type="simple">10.3897/zookeys.1243.146325.figure3</object-id><object-id xmlns:xlink="http://www.w3.org/1999/xlink" content-type="arpha" xlink:type="simple">A612244E-2018-58E1-8394-E133E292FA28</object-id><label>Figure 3.</label><caption><p>Dorsal habitus <bold>A–G</bold><italic><tp:taxon-name><tp:taxon-name-part taxon-name-part-type="genus" reg="Attagenus">Attagenus</tp:taxon-name-part></tp:taxon-name></italic> species <bold>A</bold><italic><tp:taxon-name><tp:taxon-name-part taxon-name-part-type="genus" reg="Attagenus">A.</tp:taxon-name-part><tp:taxon-name-part taxon-name-part-type="species" reg="kadleci">kadleci</tp:taxon-name-part></tp:taxon-name></italic> Háva, 2012 female <bold>B</bold><italic><tp:taxon-name><tp:taxon-name-part taxon-name-part-type="genus" reg="Attagenus">A.</tp:taxon-name-part><tp:taxon-name-part taxon-name-part-type="species" reg="lobatus">lobatus</tp:taxon-name-part></tp:taxon-name></italic> Rosenhauer, 1856 female <bold>C</bold><italic><tp:taxon-name><tp:taxon-name-part taxon-name-part-type="genus" reg="Attagenus">A.</tp:taxon-name-part><tp:taxon-name-part taxon-name-part-type="species" reg="logunovi">logunovi</tp:taxon-name-part></tp:taxon-name></italic> Háva, 2015 <bold>D</bold><italic><tp:taxon-name><tp:taxon-name-part taxon-name-part-type="genus" reg="Attagenus">A.</tp:taxon-name-part><tp:taxon-name-part taxon-name-part-type="species" reg="posticalis">posticalis</tp:taxon-name-part></tp:taxon-name></italic> Fairmaire, 1878 <bold>E</bold><italic>A. <tp:taxon-name><tp:taxon-name-part taxon-name-part-type="genus" reg="Attagenus">A.</tp:taxon-name-part><tp:taxon-name-part taxon-name-part-type="species" reg="scalaris">scalaris</tp:taxon-name-part></tp:taxon-name></italic> (Pic, 1894) <bold>F</bold><italic><tp:taxon-name><tp:taxon-name-part taxon-name-part-type="genus" reg="Attagenus">A.</tp:taxon-name-part><tp:taxon-name-part taxon-name-part-type="species" reg="vanharteni">vanharteni</tp:taxon-name-part></tp:taxon-name></italic> Háva, 2009 <bold>G</bold><italic><tp:taxon-name><tp:taxon-name-part taxon-name-part-type="genus" reg="Attagenus">A.</tp:taxon-name-part><tp:taxon-name-part taxon-name-part-type="species" reg="yemensis">yemensis</tp:taxon-name-part></tp:taxon-name></italic> Háva &amp; Herrmann, 2014 <bold>H</bold><italic><tp:taxon-name><tp:taxon-name-part taxon-name-part-type="genus" reg="Telopes">Telopes</tp:taxon-name-part><tp:taxon-name-part taxon-name-part-type="species" reg="tessellatus">tessellatus</tp:taxon-name-part></tp:taxon-name></italic> Reitter, 1887 male <bold>I</bold><italic><tp:taxon-name><tp:taxon-name-part taxon-name-part-type="genus" reg="Telopes">T.</tp:taxon-name-part><tp:taxon-name-part taxon-name-part-type="species" reg="tessellatus">tessellatus</tp:taxon-name-part></tp:taxon-name></italic> Reitter, 1887 female.</p></caption><graphic xmlns:xlink="http://www.w3.org/1999/xlink" xlink:href="zookeys-1243-107_article-146325__-g003.jpg" position="float" orientation="portrait" xlink:type="simple" id="oo_1360900.jpg"><uri content-type="original_file" xlink:type="simple">https://binary.pensoft.net/fig/1360900</uri></graphic></fig><fig id="F7" position="float" orientation="portrait"><object-id xmlns:xlink="http://www.w3.org/1999/xlink" content-type="doi" xlink:type="simple">10.3897/zookeys.1243.146325.figure7</object-id><object-id xmlns:xlink="http://www.w3.org/1999/xlink" content-type="arpha" xlink:type="simple">E66E9F8A-87D2-5F97-9E71-7B560A149508</object-id><label>Figure 7.</label><caption><p>Distribution map of <tp:taxon-name><tp:taxon-name-part taxon-name-part-type="subfamily">Attageninae</tp:taxon-name-part></tp:taxon-name> species in Saudi Arabia: <italic><tp:taxon-name><tp:taxon-name-part taxon-name-part-type="genus" reg="Attagenus">Attagenus</tp:taxon-name-part><tp:taxon-name-part taxon-name-part-type="species" reg="scalaris">scalaris</tp:taxon-name-part></tp:taxon-name></italic>, <italic><tp:taxon-name><tp:taxon-name-part taxon-name-part-type="genus" reg="Attagenus">A.</tp:taxon-name-part></tp:taxon-name></italic> sp., <italic><tp:taxon-name><tp:taxon-name-part taxon-name-part-type="genus" reg="Attagenus">A.</tp:taxon-name-part><tp:taxon-name-part taxon-name-part-type="species" reg="vanharteni">vanharteni</tp:taxon-name-part></tp:taxon-name></italic>, <italic><tp:taxon-name><tp:taxon-name-part taxon-name-part-type="genus" reg="Attagenus">A.</tp:taxon-name-part><tp:taxon-name-part taxon-name-part-type="species" reg="yemensis">yemensis</tp:taxon-name-part></tp:taxon-name></italic>, and <italic><tp:taxon-name><tp:taxon-name-part taxon-name-part-type="genus" reg="Teleopes">Teleopes</tp:taxon-name-part><tp:taxon-name-part taxon-name-part-type="species" reg="tessellatus">tessellatus</tp:taxon-name-part></tp:taxon-name></italic>.</p></caption><graphic xmlns:xlink="http://www.w3.org/1999/xlink" xlink:href="zookeys-1243-107_article-146325__-g007.jpg" position="float" orientation="portrait" xlink:type="simple" id="oo_1360904.jpg"><uri content-type="original_file" xlink:type="simple">https://binary.pensoft.net/fig/1360904</uri></graphic></fig></tp:treatment-sec><ref-list><ref id="B2"><mixed-citation xmlns:xlink="http://www.w3.org/1999/xlink" xlink:type="simple"><person-group><name name-style="western"><surname>Abdel-Dayem</surname><given-names>MS</given-names></name><name name-style="western"><surname>Fad</surname><given-names>HH</given-names></name><name name-style="western"><surname>El-Torkey</surname><given-names>AM</given-names></name><name name-style="western"><surname>Elgharbawy</surname><given-names>AA</given-names></name><name name-style="western"><surname>Aldryhim</surname><given-names>YN</given-names></name><name name-style="western"><surname>Kondratieff</surname><given-names>BC</given-names></name><name name-style="western"><surname>Al Ansi</surname><given-names>AN</given-names></name><name name-style="western"><surname>Aldhafer</surname><given-names>HM</given-names></name></person-group> (<year>2017</year>) <article-title>The beetle fauna (<tp:taxon-name><tp:taxon-name-part taxon-name-part-type="class">Insecta</tp:taxon-name-part></tp:taxon-name>, <tp:taxon-name><tp:taxon-name-part taxon-name-part-type="order">Coleoptera</tp:taxon-name-part></tp:taxon-name>) of the Rawdhat Khorim National Park, Central Saudi Arabia.</article-title><source>ZooKeys</source><volume>653</volume>: <fpage>1</fpage>–<lpage>78</lpage>. <ext-link xlink:href="10.3897/zookeys.653.10252" ext-link-type="doi" xlink:type="simple">https://doi.org/10.3897/zookeys.653.10252</ext-link></mixed-citation></ref></ref-list></tp:taxon-treatment>
